# Supplementary material for: Anastatus Motschulsky (Hymenoptera, Eupelmidae): egg parasitoids of Caligulajaponica Moore (Lepidoptera, Saturniidae) in China
Source: Zookeys. 2019 Oct 17;881:109–34. doi: 10.3897/zookeys.881.34646 (PMC6813174; doi:10.3897/zookeys.881.34646)
Supplement: XML Treatment for Anastatus (Anastatus) [file zookeys.881.34646-treatment1.xml]

<!DOCTYPE tp:taxon-treatment
  PUBLIC "-//TaxonX//DTD Taxonomic Treatment Publishing DTD v0 20100105//EN" "tax-treatment-NSO.dtd">
<tp:taxon-treatment xmlns:tp="http://www.plazi.org/taxpub"><tp:treatment-meta><kwd-group><label>Taxon classification</label><kwd><named-content xmlns:xlink="http://www.w3.org/1999/xlink" content-type="kingdom">Animalia</named-content></kwd><kwd><named-content xmlns:xlink="http://www.w3.org/1999/xlink" content-type="order">Hymenoptera</named-content></kwd><kwd><named-content xmlns:xlink="http://www.w3.org/1999/xlink" content-type="family">Eupelmidae</named-content></kwd></kwd-group><mixed-citation publication-type="journal"><person-group><name><surname>Chen</surname><given-names>Yong-Ming</given-names></name><name><surname>Gibson</surname><given-names>Gary A.P.</given-names></name><name><surname>Peng</surname><given-names>Ling-Fei</given-names></name><name><surname>Iqbal</surname><given-names>Asim</given-names></name><name><surname>Zang</surname><given-names>Lian-Sheng</given-names></name></person-group><article-title><italic><tp:taxon-name><tp:taxon-name-part taxon-name-part-type="genus" reg="Anastatus">Anastatus</tp:taxon-name-part></tp:taxon-name></italic> Motschulsky (<tp:taxon-name><tp:taxon-name-part taxon-name-part-type="order">Hymenoptera</tp:taxon-name-part></tp:taxon-name>, <tp:taxon-name><tp:taxon-name-part taxon-name-part-type="family">Eupelmidae</tp:taxon-name-part></tp:taxon-name>): egg parasitoids of <italic><tp:taxon-name><tp:taxon-name-part taxon-name-part-type="genus" reg="Caligula">Caligula</tp:taxon-name-part> <tp:taxon-name-part taxon-name-part-type="species" reg="japonica">japonica</tp:taxon-name-part></tp:taxon-name></italic> Moore (<tp:taxon-name><tp:taxon-name-part taxon-name-part-type="order">Lepidoptera</tp:taxon-name-part></tp:taxon-name>, <tp:taxon-name><tp:taxon-name-part taxon-name-part-type="family">Saturniidae</tp:taxon-name-part></tp:taxon-name>) in China</article-title><source>Zookeys</source><day>17</day><month>10</month><year>2019</year><volume>881</volume><fpage>109</fpage><lpage>134</lpage><pub-id pub-id-type="doi">10.3897/zookeys.881.34646</pub-id></mixed-citation></tp:treatment-meta><tp:nomenclature><tp:taxon-name><object-id xmlns:xlink="http://www.w3.org/1999/xlink" content-type="arpha" xlink:type="simple">8449582F-C3B7-5DCB-80CC-7A749452F920</object-id>
              <tp:taxon-name-part taxon-name-part-type="genus" reg="Anastatus">Anastatus</tp:taxon-name-part> (<tp:taxon-name-part taxon-name-part-type="subgenus" reg="Anastatus">Anastatus</tp:taxon-name-part>)</tp:taxon-name><tp:taxon-authority>Motschulsky</tp:taxon-authority><tp:nomenclature-citation-list><tp:nomenclature-citation><tp:taxon-name>
                  <tp:taxon-name-part taxon-name-part-type="genus" reg="Anastatus">Anastatus</tp:taxon-name-part>
                </tp:taxon-name><comment>Motschulsky, 1859: 116. Type species: <tp:taxon-name><tp:taxon-name-part taxon-name-part-type="genus" reg="Anastatus">Anastatus</tp:taxon-name-part> <tp:taxon-name-part taxon-name-part-type="species" reg="mantoidae">mantoidae</tp:taxon-name-part></tp:taxon-name> Motschulsky, by monotypy.</comment></tp:nomenclature-citation><tp:nomenclature-citation><tp:taxon-name>
                  <tp:taxon-name-part taxon-name-part-type="genus" reg="Anastatus">Anastatus</tp:taxon-name-part> (<tp:taxon-name-part taxon-name-part-type="subgenus" reg="Anastatus">Anastatus</tp:taxon-name-part>)</tp:taxon-name><comment>; <xref ref-type="bibr" rid="B7">Gibson 1995</xref>: 105, 111.</comment></tp:nomenclature-citation></tp:nomenclature-citation-list></tp:nomenclature><tp:treatment-sec sec-type="remarks" id="SECID0EICAG"><title>Remarks.</title><p>For a complete listing of the extensive generic synonymy of <italic><tp:taxon-name><tp:taxon-name-part taxon-name-part-type="genus" reg="Anastatus">Anastatus</tp:taxon-name-part></tp:taxon-name></italic> see <xref ref-type="bibr" rid="B7">Gibson (1995)</xref> and <xref ref-type="bibr" rid="B30">Noyes (2019)</xref>. <xref ref-type="bibr" rid="B1">Bouček (1977)</xref> recognized two subgenera in <italic><tp:taxon-name><tp:taxon-name-part taxon-name-part-type="genus" reg="Anastatus">Anastatus</tp:taxon-name-part></tp:taxon-name></italic>, the nominate subgenus and <tp:taxon-name><tp:taxon-name-part taxon-name-part-type="genus" reg="Anastatus">A.</tp:taxon-name-part> (<tp:taxon-name-part taxon-name-part-type="subgenus" reg="Cladanastatus">Cladanastatus</tp:taxon-name-part>)</tp:taxon-name> Bouček, 1979). Currently, the nominate subgenus comprises all presently described species except for the type species of <tp:taxon-name><tp:taxon-name-part taxon-name-part-type="genus" reg="Anastatus">A.</tp:taxon-name-part> (<tp:taxon-name-part taxon-name-part-type="subgenus" reg="Cladanastatus">Cladanastatus</tp:taxon-name-part>)</tp:taxon-name>. Females and males of <italic><tp:taxon-name><tp:taxon-name-part taxon-name-part-type="genus" reg="Anastatus">Anastatus</tp:taxon-name-part></tp:taxon-name></italic> and <tp:taxon-name><tp:taxon-name-part taxon-name-part-type="genus" reg="Anastatus">A.</tp:taxon-name-part> (<tp:taxon-name-part taxon-name-part-type="subgenus" reg="Anastatus">Anastatus</tp:taxon-name-part>)</tp:taxon-name> can be distinguished from those of other genera of <tp:taxon-name><tp:taxon-name-part taxon-name-part-type="subfamily">Eupelminae</tp:taxon-name-part></tp:taxon-name> using the key by <xref ref-type="bibr" rid="B7">Gibson (1995)</xref>.</p></tp:treatment-sec><ref-list><ref id="B7"><mixed-citation xmlns:xlink="http://www.w3.org/1999/xlink" xlink:type="simple"><person-group><name name-style="western"><surname>Gibson</surname><given-names>GAP</given-names></name></person-group> (<year>1995</year>) <article-title>Parasitic wasps of the subfamily <tp:taxon-name><tp:taxon-name-part taxon-name-part-type="subfamily">Eupelminae</tp:taxon-name-part></tp:taxon-name>: Classification and revision of world genera (<tp:taxon-name><tp:taxon-name-part taxon-name-part-type="order">Hymenoptera</tp:taxon-name-part></tp:taxon-name>: <tp:taxon-name><tp:taxon-name-part taxon-name-part-type="superfamily">Chalcidoidea</tp:taxon-name-part></tp:taxon-name>: <tp:taxon-name><tp:taxon-name-part taxon-name-part-type="family">Eupelmidae</tp:taxon-name-part></tp:taxon-name>).</article-title><source>Memoirs on Entomology, International</source><volume>5</volume>: <fpage>1</fpage>–<lpage>421</lpage>.</mixed-citation></ref><ref id="B30"><mixed-citation xmlns:xlink="http://www.w3.org/1999/xlink" xlink:type="simple"><person-group><name name-style="western"><surname>Noyes</surname><given-names>JS</given-names></name></person-group> (<year>2019</year>) Universal <tp:taxon-name><tp:taxon-name-part taxon-name-part-type="superfamily">Chalcidoidea</tp:taxon-name-part></tp:taxon-name> Database. <ext-link xlink:type="simple" ext-link-type="uri" xlink:href="http://www.nhm.ac.uk/our-science/data/chalcidoids/">http://www.nhm.ac.uk/our-science/data/chalcidoids/</ext-link> [accessed 14 February 2019]</mixed-citation></ref><ref id="B1"><mixed-citation xmlns:xlink="http://www.w3.org/1999/xlink" xlink:type="simple"><person-group><name name-style="western"><surname>Bouček</surname><given-names>Z</given-names></name></person-group> (<year>1977</year>) A faunistic review of the Yugoslavian <tp:taxon-name><tp:taxon-name-part taxon-name-part-type="superfamily">Chalcidoidea</tp:taxon-name-part></tp:taxon-name> (Parasitic <tp:taxon-name><tp:taxon-name-part taxon-name-part-type="order">Hymenoptera</tp:taxon-name-part></tp:taxon-name>). Acta Entomologica Jugoslavica 13(Supplement): 1–145.</mixed-citation></ref></ref-list></tp:taxon-treatment>
