# Supplementary material for: Anastatus Motschulsky (Hymenoptera, Eupelmidae): egg parasitoids of Caligulajaponica Moore (Lepidoptera, Saturniidae) in China
Source: Zookeys. 2019 Oct 17;881:109–34. doi: 10.3897/zookeys.881.34646 (PMC6813174; doi:10.3897/zookeys.881.34646)
Supplement: XML Treatment for Anastatus (Anastatus) fulloi [file zookeys.881.34646-treatment2.xml]

<!DOCTYPE tp:taxon-treatment
  PUBLIC "-//TaxonX//DTD Taxonomic Treatment Publishing DTD v0 20100105//EN" "tax-treatment-NSO.dtd">
<tp:taxon-treatment xmlns:tp="http://www.plazi.org/taxpub"><tp:treatment-meta><kwd-group><label>Taxon classification</label><kwd><named-content xmlns:xlink="http://www.w3.org/1999/xlink" content-type="kingdom">Animalia</named-content></kwd><kwd><named-content xmlns:xlink="http://www.w3.org/1999/xlink" content-type="order">Hymenoptera</named-content></kwd><kwd><named-content xmlns:xlink="http://www.w3.org/1999/xlink" content-type="family">Eupelmidae</named-content></kwd></kwd-group><mixed-citation publication-type="journal"><person-group><name><surname>Chen</surname><given-names>Yong-Ming</given-names></name><name><surname>Gibson</surname><given-names>Gary A.P.</given-names></name><name><surname>Peng</surname><given-names>Ling-Fei</given-names></name><name><surname>Iqbal</surname><given-names>Asim</given-names></name><name><surname>Zang</surname><given-names>Lian-Sheng</given-names></name></person-group><article-title><italic><tp:taxon-name><tp:taxon-name-part taxon-name-part-type="genus" reg="Anastatus">Anastatus</tp:taxon-name-part></tp:taxon-name></italic> Motschulsky (<tp:taxon-name><tp:taxon-name-part taxon-name-part-type="order">Hymenoptera</tp:taxon-name-part></tp:taxon-name>, <tp:taxon-name><tp:taxon-name-part taxon-name-part-type="family">Eupelmidae</tp:taxon-name-part></tp:taxon-name>): egg parasitoids of <italic><tp:taxon-name><tp:taxon-name-part taxon-name-part-type="genus" reg="Caligula">Caligula</tp:taxon-name-part> <tp:taxon-name-part taxon-name-part-type="species" reg="japonica">japonica</tp:taxon-name-part></tp:taxon-name></italic> Moore (<tp:taxon-name><tp:taxon-name-part taxon-name-part-type="order">Lepidoptera</tp:taxon-name-part></tp:taxon-name>, <tp:taxon-name><tp:taxon-name-part taxon-name-part-type="family">Saturniidae</tp:taxon-name-part></tp:taxon-name>) in China</article-title><source>Zookeys</source><day>17</day><month>10</month><year>2019</year><volume>881</volume><fpage>109</fpage><lpage>134</lpage><pub-id pub-id-type="doi">10.3897/zookeys.881.34646</pub-id></mixed-citation></tp:treatment-meta><tp:nomenclature><tp:taxon-name><object-id xmlns:xlink="http://www.w3.org/1999/xlink" content-type="arpha" xlink:type="simple">D86E2606-81DD-506E-B2D5-F81D4E041EAF</object-id>
              <tp:taxon-name-part taxon-name-part-type="genus" reg="Anastatus">Anastatus</tp:taxon-name-part> (<tp:taxon-name-part taxon-name-part-type="subgenus" reg="Anastatus">Anastatus</tp:taxon-name-part>) <tp:taxon-name-part taxon-name-part-type="species" reg="fulloi">fulloi</tp:taxon-name-part></tp:taxon-name><tp:taxon-authority>Sheng &amp; Wang</tp:taxon-authority><xref ref-type="fig" rid="F1">Fig. 1A–H</xref><tp:nomenclature-citation-list><tp:nomenclature-citation><tp:taxon-name>
                  <tp:taxon-name-part taxon-name-part-type="genus" reg="Anastatus">Anastatus</tp:taxon-name-part> <tp:taxon-name-part taxon-name-part-type="species" reg="fulloi">fulloi</tp:taxon-name-part></tp:taxon-name><comment>Sheng &amp; Wang in Sheng et al., 1997: 61–62, figs 14, 15; holotype (<abbrev xmlns:xlink="http://www.w3.org/1999/xlink" content-type="institution" xlink:title="Institute of Biological Control, Jilin Agriculture University, Changchun, China" id="ABBRID0ETTAG" xlink:type="simple">JLAU</abbrev>), examined.</comment></tp:nomenclature-citation><tp:nomenclature-citation><tp:taxon-name>
                  <tp:taxon-name-part taxon-name-part-type="genus" reg="Anastatus">Anastatus</tp:taxon-name-part> <tp:taxon-name-part taxon-name-part-type="species" reg="fulloi">fulloi</tp:taxon-name-part></tp:taxon-name><comment>; <xref ref-type="bibr" rid="B32">Peng et al. 2017</xref>: 10–13, figs 19–27.</comment></tp:nomenclature-citation></tp:nomenclature-citation-list></tp:nomenclature><tp:treatment-sec sec-type="diagnosis" id="SECID0EJUAG"><title>Diagnosis.</title><p><bold>Female.</bold> Macropterous (Fig. <xref ref-type="fig" rid="F1">1A</xref>); fore wing with broad hyaline cross band behind marginal vein with similarly curved basal and apical margins so band uniformly wide, and without isolated dark setae medially (Fig. <xref ref-type="fig" rid="F1">1E</xref>). Mesosoma (excluding legs) dark except prepectus and lateral, vertical surface of pronotum entirely or mostly pale (Fig. <xref ref-type="fig" rid="F1">1A–D</xref>); procoxa dark, similar in color to prosternum and acropleuron (Fig. <xref ref-type="fig" rid="F1">1D</xref>). Mesoscutum with posterior concave portion almost entire setose (Fig. <xref ref-type="fig" rid="F1">1C</xref>). Mesotarsus with basal two tarsomeres infuscate over at least dorsal and posterior surfaces, obviously darker than subsequent two tarsomeres (Fig. <xref ref-type="fig" rid="F3">3F, G</xref>). Antenna with at least apical funicular slightly transverse and previous one or two funiculars subquadrate (Fig. <xref ref-type="fig" rid="F1">1B</xref>).</p><fig id="F1" position="float" orientation="portrait"><object-id xmlns:xlink="http://www.w3.org/1999/xlink" content-type="doi" xlink:type="simple">10.3897/zookeys.881.34646.figure1</object-id><object-id xmlns:xlink="http://www.w3.org/1999/xlink" content-type="arpha" xlink:type="simple">D16CED39-ED71-58CA-B54B-FE4F4062E5E7</object-id><label>Figure 1.</label><caption><p><italic><tp:taxon-name><tp:taxon-name-part taxon-name-part-type="genus" reg="Anastatus">Anastatus</tp:taxon-name-part> <tp:taxon-name-part taxon-name-part-type="species" reg="fulloi">fulloi</tp:taxon-name-part></tp:taxon-name></italic><bold>A–E</bold> female: <bold>A</bold> dorsal habitus (13) <bold>B</bold> lateral habitus (12) <bold>C</bold> dorsal mesosoma (13) <bold>D</bold> lateral mesosoma (12) <bold>E</bold> fore wing (14). <bold>F–H</bold> male: <bold>F</bold> lateral habitus (22) <bold>G</bold> antenna (32) <bold>H</bold> clava and apical three funiculars (32) (three lower bars indicate length of clava compared to combined length of apical funiculars). Abbreviations: <abbrev xmlns:xlink="http://www.w3.org/1999/xlink" xlink:title="clava" id="ABBRID0EUWAG" xlink:type="simple">clv</abbrev> = clava, <abbrev xmlns:xlink="http://www.w3.org/1999/xlink" xlink:title="flagellomere" id="ABBRID0EYWAG" xlink:type="simple">flx</abbrev> = flagellomere number.</p></caption><graphic xmlns:xlink="http://www.w3.org/1999/xlink" xlink:href="zookeys-881-109-g001.jpg" position="float" orientation="portrait" xlink:type="simple" id="oo_347802.jpg"><uri content-type="original_file" xlink:type="simple">https://binary.pensoft.net/fig/347802</uri></graphic></fig><p><bold>Male.</bold> Structure plus color, setal and sculptural patterns (Fig. <xref ref-type="fig" rid="F1">1F</xref>) similar to those described for <italic><tp:taxon-name><tp:taxon-name-part taxon-name-part-type="genus" reg="Anastatus">A.</tp:taxon-name-part> <tp:taxon-name-part taxon-name-part-type="species" reg="gansuensis">gansuensis</tp:taxon-name-part></tp:taxon-name></italic> except clava at least about as long as combined length of fl6–fl8 + 0.25 apical length of fl5 (Fig. <xref ref-type="fig" rid="F1">1G, H</xref>), and sometimes as long as combined length of fl5–fl8, with fl8 quadrate to slightly transverse, fl7 quadrate to slightly longer than wide, and fl6 and fl5 longer than wide (Fig. <xref ref-type="fig" rid="F1">1H</xref>).</p><!--PageBreak --></tp:treatment-sec><tp:treatment-sec sec-type="distribution" id="SECID0E4XAG"><title>Distribution.</title><p><italic><tp:taxon-name><tp:taxon-name-part taxon-name-part-type="genus" reg="Anastatus">Anastatus</tp:taxon-name-part> <tp:taxon-name-part taxon-name-part-type="species" reg="fulloi">fulloi</tp:taxon-name-part></tp:taxon-name></italic> (Genbank accession no. <ext-link xmlns:xlink="http://www.w3.org/1999/xlink" ext-link-type="gen" xlink:href="MK604241" xlink:type="simple">MK604241</ext-link>) was described originally from Jiangxi Province from two localities (Wuyi Mountains and Meiling) (<xref ref-type="bibr" rid="B35">Sheng et al. 1997</xref>) as detailed by Peng et al. (1997). We reared it in the field from the following two new localities: <bold>Gansu Province</bold>: Longnan City, collected 23.I.2018, Yong-Ming Chen (1♀, 1♂ <abbrev xmlns:xlink="http://www.w3.org/1999/xlink" content-type="institution" xlink:title="Al. I. Cuza University, Iaşi, Romania, Lucian Fusu collection" id="ABBRID0EZYAG" xlink:type="simple">AICF</abbrev>; 1♀, 1♂ <named-content xmlns:xlink="http://www.w3.org/1999/xlink" content-type="dwc:institutional_code" xlink:type="simple">BMNH</named-content>; 19♀, 21♂ <named-content xmlns:xlink="http://www.w3.org/1999/xlink" content-type="dwc:institutional_code" xlink:type="simple">CNC</named-content>; 5♀, 3♂ <abbrev xmlns:xlink="http://www.w3.org/1999/xlink" content-type="institution" xlink:title="Biological Control Research Institute, Fujian Agriculture and Forestry University, Fuzhou, China" id="ABBRID0EIZAG" xlink:type="simple">FAFU</abbrev>; 12♀,7♂ <named-content xmlns:xlink="http://www.w3.org/1999/xlink" content-type="dwc:institutional_code" xlink:type="simple">IZCAS</named-content>; 1♀, 1♂ <named-content xmlns:xlink="http://www.w3.org/1999/xlink" content-type="dwc:institutional_code" xlink:type="simple">USNM</named-content>). <bold>Liaoning Province</bold>: Benxi, Manchu Autonomous Co., Benxi City, Tai Shan Forest Farm, 23.IV.2017, Yong-Ming Chen.</p></tp:treatment-sec><tp:treatment-sec sec-type="host" id="SECID0EZZAG"><title>Hosts.</title><p>The type series was reared from the eggs of the yellow spotted stink bug, <italic><tp:taxon-name><tp:taxon-name-part taxon-name-part-type="genus" reg="Erthesina">Erthesina</tp:taxon-name-part> <tp:taxon-name-part taxon-name-part-type="species" reg="fullo">fullo</tp:taxon-name-part></tp:taxon-name></italic> (Thunberg, 1783) (<tp:taxon-name><tp:taxon-name-part taxon-name-part-type="order">Hemiptera</tp:taxon-name-part></tp:taxon-name>, <tp:taxon-name><tp:taxon-name-part taxon-name-part-type="family">Pentatomidae</tp:taxon-name-part></tp:taxon-name>). Here we newly report it as an egg parasitoid of the lepidopteran hosts <italic><tp:taxon-name><tp:taxon-name-part taxon-name-part-type="genus" reg="Caligula">C.</tp:taxon-name-part> <tp:taxon-name-part taxon-name-part-type="species" reg="japonica">japonica</tp:taxon-name-part></tp:taxon-name></italic> and, in the laboratory, <italic><tp:taxon-name><tp:taxon-name-part taxon-name-part-type="genus" reg="Antheraea">A.</tp:taxon-name-part> <tp:taxon-name-part taxon-name-part-type="species" reg="pernyi">pernyi</tp:taxon-name-part></tp:taxon-name></italic>.</p></tp:treatment-sec><tp:treatment-sec sec-type="remarks" id="SECID0EK2AG"><title>Remarks.</title><p>Of the species we reared from <italic><tp:taxon-name><tp:taxon-name-part taxon-name-part-type="genus" reg="Caligula">C.</tp:taxon-name-part> <tp:taxon-name-part taxon-name-part-type="species" reg="japonica">japonica</tp:taxon-name-part></tp:taxon-name></italic>, females of <italic><tp:taxon-name><tp:taxon-name-part taxon-name-part-type="genus" reg="Anastatus">A.</tp:taxon-name-part> <tp:taxon-name-part taxon-name-part-type="species" reg="fulloi">fulloi</tp:taxon-name-part></tp:taxon-name></italic> are most similar to those of <italic><tp:taxon-name><tp:taxon-name-part taxon-name-part-type="genus" reg="Anastatus">A.</tp:taxon-name-part> <tp:taxon-name-part taxon-name-part-type="species" reg="gansuensis">gansuensis</tp:taxon-name-part></tp:taxon-name></italic> because they are fully winged (cf. <italic><tp:taxon-name><tp:taxon-name-part taxon-name-part-type="genus" reg="Anastatus">A.</tp:taxon-name-part> <tp:taxon-name-part taxon-name-part-type="species" reg="meilingensis">meilingensis</tp:taxon-name-part></tp:taxon-name></italic>) and have a dark acropleuron that does not contrast with the mesonotum (cf. <italic><tp:taxon-name><tp:taxon-name-part taxon-name-part-type="genus" reg="Anastatus">A.</tp:taxon-name-part> <tp:taxon-name-part taxon-name-part-type="species" reg="japonicus">japonicus</tp:taxon-name-part></tp:taxon-name></italic>). However, females differ from those of <italic><tp:taxon-name><tp:taxon-name-part taxon-name-part-type="genus" reg="Anastatus">A.</tp:taxon-name-part> <tp:taxon-name-part taxon-name-part-type="species" reg="fulloi">fulloi</tp:taxon-name-part></tp:taxon-name></italic> in color, setal and structural features, as given in the key to species and diagnoses.</p><p><xref ref-type="bibr" rid="B35">Sheng et al. (1997</xref>, fig. 14) and <xref ref-type="bibr" rid="B32">Peng et al. (2017</xref>, figs 25, 26) described and illustrated the flagellar structure of males from the type series of <italic><tp:taxon-name><tp:taxon-name-part taxon-name-part-type="genus" reg="Anastatus">A.</tp:taxon-name-part> <tp:taxon-name-part taxon-name-part-type="species" reg="fulloi">fulloi</tp:taxon-name-part></tp:taxon-name></italic> reared from <italic><tp:taxon-name><tp:taxon-name-part taxon-name-part-type="genus" reg="Erthesina">E.</tp:taxon-name-part> <tp:taxon-name-part taxon-name-part-type="species" reg="fullo">fullo</tp:taxon-name-part></tp:taxon-name></italic>; they have the clava at least as long as the previous four segments combined. However, the males we reared with females from <italic><tp:taxon-name><tp:taxon-name-part taxon-name-part-type="genus" reg="Antheraea">A.</tp:taxon-name-part> <tp:taxon-name-part taxon-name-part-type="species" reg="pernyi">pernyi</tp:taxon-name-part></tp:taxon-name></italic> eggs that we identify as <italic><tp:taxon-name><tp:taxon-name-part taxon-name-part-type="genus" reg="Anastatus">A.</tp:taxon-name-part> <tp:taxon-name-part taxon-name-part-type="species" reg="fulloi">fulloi</tp:taxon-name-part></tp:taxon-name></italic> have the clava quite obviously shorter than the combined length of the four preceding funiculars (Figs <xref ref-type="fig" rid="F1">1G, H</xref>), being about as long as the combined length of fl6–fl8 plus about the apical quarter (Fig. <xref ref-type="fig" rid="F1">1H</xref>) to half of fl5. The difference between the flagellar structures observed between our males and those of the type series could be explained by populational or host correlated differences or, perhaps, indicate two cryptic species that are more host-taxon restricted than is currently considered for <italic><tp:taxon-name><tp:taxon-name-part taxon-name-part-type="genus" reg="Anastatus">A.</tp:taxon-name-part> <tp:taxon-name-part taxon-name-part-type="species" reg="fulloi">fulloi</tp:taxon-name-part></tp:taxon-name></italic>. Regardless, compared to males of <italic><tp:taxon-name><tp:taxon-name-part taxon-name-part-type="genus" reg="Anastatus">A.</tp:taxon-name-part> <tp:taxon-name-part taxon-name-part-type="species" reg="gansuensis">gansuensis</tp:taxon-name-part></tp:taxon-name></italic> (Fig. <xref ref-type="fig" rid="F4">4H</xref>) and <italic><tp:taxon-name><tp:taxon-name-part taxon-name-part-type="genus" reg="Anastatus">A.</tp:taxon-name-part> <tp:taxon-name-part taxon-name-part-type="species" reg="meilingensis">meilingensis</tp:taxon-name-part></tp:taxon-name></italic> (Fig. <xref ref-type="fig" rid="F6">6H</xref>), males of <italic><tp:taxon-name><tp:taxon-name-part taxon-name-part-type="genus" reg="Anastatus">A.</tp:taxon-name-part> <tp:taxon-name-part taxon-name-part-type="species" reg="fulloi">fulloi</tp:taxon-name-part></tp:taxon-name></italic> (Fig. <xref ref-type="fig" rid="F1">1H</xref>) have somewhat short apical funiculars so that the clava relative to the combined length of the funiculars is greater. Because of similarity in their flagellar structures (cf. Figs <xref ref-type="fig" rid="F1">1H</xref>, <xref ref-type="fig" rid="F5">5H</xref>) we cannot currently reliably differentiate <italic><tp:taxon-name><tp:taxon-name-part taxon-name-part-type="genus" reg="Anastatus">A.</tp:taxon-name-part> <tp:taxon-name-part taxon-name-part-type="species" reg="fulloi">fulloi</tp:taxon-name-part></tp:taxon-name></italic> from <italic><tp:taxon-name><tp:taxon-name-part taxon-name-part-type="genus" reg="Anastatus">A.</tp:taxon-name-part> <tp:taxon-name-part taxon-name-part-type="species" reg="japonicus">japonicus</tp:taxon-name-part></tp:taxon-name></italic> males.</p></tp:treatment-sec><tp:treatment-sec><!--Section generated to contain objects referenced in tp:taxon-treatment.--><fig id="F3" position="float" orientation="portrait"><object-id xmlns:xlink="http://www.w3.org/1999/xlink" content-type="doi" xlink:type="simple">10.3897/zookeys.881.34646.figure3</object-id><object-id xmlns:xlink="http://www.w3.org/1999/xlink" content-type="arpha" xlink:type="simple">2091F76F-1757-5651-90D2-8E2B0E917D07</object-id><label>Figure 3.</label><caption><p><italic><tp:taxon-name><tp:taxon-name-part taxon-name-part-type="genus" reg="Anastatus">Anastatus</tp:taxon-name-part></tp:taxon-name></italic> spp., female <bold>A–E</bold><italic><tp:taxon-name><tp:taxon-name-part taxon-name-part-type="genus" reg="Anastatus">A.</tp:taxon-name-part> <tp:taxon-name-part taxon-name-part-type="species" reg="gansuensis">gansuensis</tp:taxon-name-part></tp:taxon-name></italic>: <bold>A</bold> fore wing (8) <bold>B</bold> basal half of fore wing (29) <bold>C</bold> enlargement of medial part of wing disc (8) <bold>D</bold> gaster in dorsal view (9) <bold>E</bold> mesotarsus and apex of mesotibia, in anterior view (7). <bold>F, G</bold><italic><tp:taxon-name><tp:taxon-name-part taxon-name-part-type="genus" reg="Anastatus">A.</tp:taxon-name-part> <tp:taxon-name-part taxon-name-part-type="species" reg="fulloi">fulloi</tp:taxon-name-part></tp:taxon-name></italic>, mesotarsus and apex of mesotibia (12): <bold>F</bold> in anterior view <bold>G</bold> in posterodorsal view. Abbreviations: <abbrev xmlns:xlink="http://www.w3.org/1999/xlink" xlink:title="gastral tergite" id="ABBRID0E2LBG" xlink:type="simple">Gtx</abbrev> = gastral tergite number, <abbrev xmlns:xlink="http://www.w3.org/1999/xlink" xlink:title="syntergum" id="ABBRID0E6LBG" xlink:type="simple">syn</abbrev> = syntergum.</p></caption><graphic xmlns:xlink="http://www.w3.org/1999/xlink" xlink:href="zookeys-881-109-g003.jpg" position="float" orientation="portrait" xlink:type="simple" id="oo_347804.jpg"><uri content-type="original_file" xlink:type="simple">https://binary.pensoft.net/fig/347804</uri></graphic></fig><fig id="F4" position="float" orientation="portrait"><object-id xmlns:xlink="http://www.w3.org/1999/xlink" content-type="doi" xlink:type="simple">10.3897/zookeys.881.34646.figure4</object-id><object-id xmlns:xlink="http://www.w3.org/1999/xlink" content-type="arpha" xlink:type="simple">73AEFC02-AC8D-5F84-B8C3-215223E1F18B</object-id><label>Figure 4.</label><caption><p><italic><tp:taxon-name><tp:taxon-name-part taxon-name-part-type="genus" reg="Anastatus">Anastatus</tp:taxon-name-part> <tp:taxon-name-part taxon-name-part-type="species" reg="gansuensis">gansuensis</tp:taxon-name-part></tp:taxon-name></italic>, male <bold>A</bold> dorsal habitus (17) <bold>B</bold> lateral habitus (16) <bold>C</bold> head in frontal view (19) <bold>D</bold> mesosoma in lateral view (16) <bold>E</bold> propodeum (17) <bold>F</bold> fore wing (17) <bold>G</bold> antenna (18) <bold>H</bold> pedicel and basal three funiculars (18) (three lower bars indicate length of clava compared to combined length of apical funiculars). Abbreviations: <abbrev xmlns:xlink="http://www.w3.org/1999/xlink" xlink:title="clava" id="ABBRID0E2NBG" xlink:type="simple">clv</abbrev> = clava, <abbrev xmlns:xlink="http://www.w3.org/1999/xlink" xlink:title="flagellomere" id="ABBRID0E6NBG" xlink:type="simple">flx</abbrev> = flagellomere number.</p></caption><graphic xmlns:xlink="http://www.w3.org/1999/xlink" xlink:href="zookeys-881-109-g004.jpg" position="float" orientation="portrait" xlink:type="simple" id="oo_347805.jpg"><uri content-type="original_file" xlink:type="simple">https://binary.pensoft.net/fig/347805</uri></graphic></fig><fig id="F6" position="float" orientation="portrait"><object-id xmlns:xlink="http://www.w3.org/1999/xlink" content-type="doi" xlink:type="simple">10.3897/zookeys.881.34646.figure6</object-id><object-id xmlns:xlink="http://www.w3.org/1999/xlink" content-type="arpha" xlink:type="simple">D5DA8D27-D096-5318-A026-FB8DABC69121</object-id><label>Figure 6.</label><caption><p><italic><tp:taxon-name><tp:taxon-name-part taxon-name-part-type="genus" reg="Anastatus">Anastatus</tp:taxon-name-part> <tp:taxon-name-part taxon-name-part-type="species" reg="meilingensis">meilingensis</tp:taxon-name-part></tp:taxon-name></italic><bold>A–E</bold> female (2): <bold>A</bold> dorsal habitus <bold>B</bold> lateral habitus <bold>C</bold> dorsal mesosoma <bold>D</bold> lateral mesosoma <bold>E</bold> fore wing, dorsal view. <bold>F–H</bold> male (19): <bold>F</bold> lateral habitus <bold>G</bold> antenna <bold>H</bold> clava and apical three funiculars (three lower bars indicate length of clava compared to combined length of apical funiculars). Abbreviations: <abbrev xmlns:xlink="http://www.w3.org/1999/xlink" xlink:title="remnant of hyaline cross band of fore wing" id="ABBRID0EQHBI" xlink:type="simple">cbr</abbrev> = remnant of hyaline cross band, <abbrev xmlns:xlink="http://www.w3.org/1999/xlink" xlink:title="clava" id="ABBRID0EUHBI" xlink:type="simple">clv</abbrev> = clava, <abbrev xmlns:xlink="http://www.w3.org/1999/xlink" xlink:title="flagellomere" id="ABBRID0EYHBI" xlink:type="simple">flx</abbrev> = flagellomere number.</p></caption><graphic xmlns:xlink="http://www.w3.org/1999/xlink" xlink:href="zookeys-881-109-g006.jpg" position="float" orientation="portrait" xlink:type="simple" id="oo_347807.jpg"><uri content-type="original_file" xlink:type="simple">https://binary.pensoft.net/fig/347807</uri></graphic></fig><fig id="F5" position="float" orientation="portrait"><object-id xmlns:xlink="http://www.w3.org/1999/xlink" content-type="doi" xlink:type="simple">10.3897/zookeys.881.34646.figure5</object-id><object-id xmlns:xlink="http://www.w3.org/1999/xlink" content-type="arpha" xlink:type="simple">B1D58318-69D3-55B0-A33B-177748F015D0</object-id><label>Figure 5.</label><caption><p><italic><tp:taxon-name><tp:taxon-name-part taxon-name-part-type="genus" reg="Anastatus">Anastatus</tp:taxon-name-part> <tp:taxon-name-part taxon-name-part-type="species" reg="japonicus">japonicus</tp:taxon-name-part></tp:taxon-name></italic><bold>A–E</bold> female: <bold>A</bold> dorsal habitus (6) <bold>B</bold> lateral habitus (4) <bold>C</bold> mesosoma in dorsal view (6) <bold>D</bold> same in lateral view (4) <bold>E</bold> fore wing (5). <bold>F–H</bold> male: <bold>F</bold> lateral habitus (25) <bold>G</bold> antenna (25) <bold>H</bold> clava and apical three funiculars (25) (three lower bars indicate length of clava compared to combined length of apical funiculars). Abbreviations: <abbrev xmlns:xlink="http://www.w3.org/1999/xlink" xlink:title="clava" id="ABBRID0EMRAI" xlink:type="simple">clv</abbrev> = clava, <abbrev xmlns:xlink="http://www.w3.org/1999/xlink" xlink:title="flagellomere" id="ABBRID0EQRAI" xlink:type="simple">flx</abbrev> = flagellomere number.</p></caption><graphic xmlns:xlink="http://www.w3.org/1999/xlink" xlink:href="zookeys-881-109-g005.jpg" position="float" orientation="portrait" xlink:type="simple" id="oo_347806.jpg"><uri content-type="original_file" xlink:type="simple">https://binary.pensoft.net/fig/347806</uri></graphic></fig></tp:treatment-sec><ref-list><ref id="B32"><mixed-citation xmlns:xlink="http://www.w3.org/1999/xlink" xlink:type="simple"><person-group><name name-style="western"><surname>Peng</surname><given-names>LF</given-names></name><name name-style="western"><surname>Tang</surname><given-names>L</given-names></name><name name-style="western"><surname>Gibson</surname><given-names>GAP</given-names></name></person-group> (<year>2017</year>) <article-title>Redescription of the types of species of <italic><tp:taxon-name><tp:taxon-name-part taxon-name-part-type="genus">Anastatus</tp:taxon-name-part></tp:taxon-name></italic> Motschulsky, 1859 (<tp:taxon-name><tp:taxon-name-part taxon-name-part-type="order">Hymenoptera</tp:taxon-name-part></tp:taxon-name>: <tp:taxon-name><tp:taxon-name-part taxon-name-part-type="superfamily">Chalcidoidea</tp:taxon-name-part></tp:taxon-name>: <tp:taxon-name><tp:taxon-name-part taxon-name-part-type="family">Eupelmidae</tp:taxon-name-part></tp:taxon-name>) described by J. K. Sheng and coauthors.</article-title><source>European Journal of Taxonomy</source><volume>292</volume>: <fpage>1</fpage>–<lpage>24</lpage>. <ext-link xlink:type="simple" ext-link-type="doi" xlink:href="10.5852/ejt.2017.292">https://doi.org/10.5852/ejt.2017.292</ext-link></mixed-citation></ref><ref id="B35"><mixed-citation xmlns:xlink="http://www.w3.org/1999/xlink" xlink:type="simple"><person-group><name name-style="western"><surname>Sheng</surname><given-names>JK</given-names></name><name name-style="western"><surname>Wang</surname><given-names>GH</given-names></name><name name-style="western"><surname>Yu</surname><given-names>YX</given-names></name><name name-style="western"><surname>Yu</surname><given-names>JC</given-names></name></person-group> (<year>1997</year>) <article-title>Four new species of <italic><tp:taxon-name><tp:taxon-name-part taxon-name-part-type="genus">Anastatus</tp:taxon-name-part></tp:taxon-name></italic> Motschulsky (<tp:taxon-name><tp:taxon-name-part taxon-name-part-type="order">Hymenoptera</tp:taxon-name-part></tp:taxon-name>: <tp:taxon-name><tp:taxon-name-part taxon-name-part-type="family">Euplemidae</tp:taxon-name-part></tp:taxon-name>) from China.</article-title><source>Entomotaxonomia</source><volume>19</volume>: <fpage>58</fpage>–<lpage>64</lpage>.</mixed-citation></ref></ref-list></tp:taxon-treatment>
