# Supplementary material for: Anastatus Motschulsky (Hymenoptera, Eupelmidae): egg parasitoids of Caligulajaponica Moore (Lepidoptera, Saturniidae) in China
Source: Zookeys. 2019 Oct 17;881:109–34. doi: 10.3897/zookeys.881.34646 (PMC6813174; doi:10.3897/zookeys.881.34646)
Supplement: XML Treatment for Anastatus (Anastatus) gansuensis [file zookeys.881.34646-treatment3.xml]

<!DOCTYPE tp:taxon-treatment
  PUBLIC "-//TaxonX//DTD Taxonomic Treatment Publishing DTD v0 20100105//EN" "tax-treatment-NSO.dtd">
<tp:taxon-treatment xmlns:tp="http://www.plazi.org/taxpub"><tp:treatment-meta><kwd-group><label>Taxon classification</label><kwd><named-content xmlns:xlink="http://www.w3.org/1999/xlink" content-type="kingdom">Animalia</named-content></kwd><kwd><named-content xmlns:xlink="http://www.w3.org/1999/xlink" content-type="order">Hymenoptera</named-content></kwd><kwd><named-content xmlns:xlink="http://www.w3.org/1999/xlink" content-type="family">Eupelmidae</named-content></kwd></kwd-group><mixed-citation publication-type="journal"><person-group><name><surname>Chen</surname><given-names>Yong-Ming</given-names></name><name><surname>Gibson</surname><given-names>Gary A.P.</given-names></name><name><surname>Peng</surname><given-names>Ling-Fei</given-names></name><name><surname>Iqbal</surname><given-names>Asim</given-names></name><name><surname>Zang</surname><given-names>Lian-Sheng</given-names></name></person-group><article-title><italic><tp:taxon-name><tp:taxon-name-part taxon-name-part-type="genus" reg="Anastatus">Anastatus</tp:taxon-name-part></tp:taxon-name></italic> Motschulsky (<tp:taxon-name><tp:taxon-name-part taxon-name-part-type="order">Hymenoptera</tp:taxon-name-part></tp:taxon-name>, <tp:taxon-name><tp:taxon-name-part taxon-name-part-type="family">Eupelmidae</tp:taxon-name-part></tp:taxon-name>): egg parasitoids of <italic><tp:taxon-name><tp:taxon-name-part taxon-name-part-type="genus" reg="Caligula">Caligula</tp:taxon-name-part> <tp:taxon-name-part taxon-name-part-type="species" reg="japonica">japonica</tp:taxon-name-part></tp:taxon-name></italic> Moore (<tp:taxon-name><tp:taxon-name-part taxon-name-part-type="order">Lepidoptera</tp:taxon-name-part></tp:taxon-name>, <tp:taxon-name><tp:taxon-name-part taxon-name-part-type="family">Saturniidae</tp:taxon-name-part></tp:taxon-name>) in China</article-title><source>Zookeys</source><day>17</day><month>10</month><year>2019</year><volume>881</volume><fpage>109</fpage><lpage>134</lpage><pub-id pub-id-type="doi">10.3897/zookeys.881.34646</pub-id></mixed-citation></tp:treatment-meta><tp:nomenclature><tp:taxon-name><object-id xmlns:xlink="http://www.w3.org/1999/xlink" content-type="arpha" xlink:type="simple">A1C7FBB8-3814-56EF-A36D-92EB77F4B0F6</object-id>
              <tp:taxon-name-part taxon-name-part-type="genus" reg="Anastatus">Anastatus</tp:taxon-name-part> (<tp:taxon-name-part taxon-name-part-type="subgenus" reg="Anastatus">Anastatus</tp:taxon-name-part>) <tp:taxon-name-part taxon-name-part-type="species" reg="gansuensis">gansuensis</tp:taxon-name-part><object-id xmlns:xlink="http://www.w3.org/1999/xlink" content-type="zoobank" xlink:type="simple">http://zoobank.org/B1EC8F11-A663-4F1B-B6E2-189224691C5F</object-id></tp:taxon-name><tp:taxon-authority>Chen &amp; Zang</tp:taxon-authority><tp:taxon-status xmlns:xlink="http://www.w3.org/1999/xlink" xlink:type="simple">sp. nov.</tp:taxon-status><xref ref-type="fig" rid="F2">Figs 2A–I</xref><xref ref-type="fig" rid="F3">, 3A–G</xref><xref ref-type="fig" rid="F4">, 4A–H</xref><!--PageBreak --></tp:nomenclature><tp:treatment-sec sec-type="type material" id="SECID0E5DBG"><title>Type material.</title><p><bold><italic>Holotype</italic></bold> ♀ (<abbrev xmlns:xlink="http://www.w3.org/1999/xlink" content-type="institution" xlink:title="Biological Control Research Institute, Fujian Agriculture and Forestry University, Fuzhou, China" id="ABBRID0EJEBG" xlink:type="simple">FAFU</abbrev>), Shanchacun, Yuntai Town, Kangxian County, Gansu Province, China, 01.III.2017, Yong-Ming Chen. <bold><italic>Allotype</italic></bold> ♂ (<abbrev xmlns:xlink="http://www.w3.org/1999/xlink" content-type="institution" xlink:title="Biological Control Research Institute, Fujian Agriculture and Forestry University, Fuzhou, China" id="ABBRID0EREBG" xlink:type="simple">FAFU</abbrev>), same data as holotype (from subsequently established colony on <italic><tp:taxon-name><tp:taxon-name-part taxon-name-part-type="genus" reg="Antheraea">A.</tp:taxon-name-part> <tp:taxon-name-part taxon-name-part-type="species" reg="pernyi">pernyi</tp:taxon-name-part></tp:taxon-name></italic>).</p></tp:treatment-sec><tp:treatment-sec sec-type="Additional paratypes" id="SECID0EBFBG"><title>Additional paratypes.</title><p>Same data as holotype (2♀, 1♂ <abbrev xmlns:xlink="http://www.w3.org/1999/xlink" content-type="institution" xlink:title="Biological Control Research Institute, Fujian Agriculture and Forestry University, Fuzhou, China" id="ABBRID0EHFBG" xlink:type="simple">FAFU</abbrev>). Gansu Province, Kang Co., Longnan City, collected 23.I.2018, Yong-Ming Chen, ex. <italic><tp:taxon-name><tp:taxon-name-part taxon-name-part-type="genus" reg="Caligula">Caligula</tp:taxon-name-part> <tp:taxon-name-part taxon-name-part-type="species" reg="japonica">japonica</tp:taxon-name-part></tp:taxon-name></italic> Moore egg, lab reared on eggs of <italic><tp:taxon-name><tp:taxon-name-part taxon-name-part-type="genus" reg="Antheraea">Antheraea</tp:taxon-name-part> <tp:taxon-name-part taxon-name-part-type="species" reg="pernyi">pernyi</tp:taxon-name-part></tp:taxon-name></italic> (Guérin-Méneville) (Lep: <tp:taxon-name><tp:taxon-name-part taxon-name-part-type="family">Saturniidae</tp:taxon-name-part></tp:taxon-name>) (2♀, 1♂ <abbrev xmlns:xlink="http://www.w3.org/1999/xlink" content-type="institution" xlink:title="Al. I. Cuza University, Iaşi, Romania, Lucian Fusu collection" id="ABBRID0EHGBG" xlink:type="simple">AICF</abbrev>; 2♀, 1♂ <named-content xmlns:xlink="http://www.w3.org/1999/xlink" content-type="dwc:institutional_code" xlink:type="simple">BMNH</named-content>; 67♀, 18♂ <named-content xmlns:xlink="http://www.w3.org/1999/xlink" content-type="dwc:institutional_code" xlink:type="simple">CNC</named-content>; 5♀, 3♂ <abbrev xmlns:xlink="http://www.w3.org/1999/xlink" content-type="institution" xlink:title="Biological Control Research Institute, Fujian Agriculture and Forestry University, Fuzhou, China" id="ABBRID0EWGBG" xlink:type="simple">FAFU</abbrev>; 6♀ <named-content xmlns:xlink="http://www.w3.org/1999/xlink" content-type="dwc:institutional_code" xlink:type="simple">IZCAS</named-content>; 2♀, 1♂ <named-content xmlns:xlink="http://www.w3.org/1999/xlink" content-type="dwc:institutional_code" xlink:type="simple">USNM</named-content>).</p><!--PageBreak --></tp:treatment-sec><tp:treatment-sec sec-type="diagnosis" id="SECID0EGHBG"><title>Diagnosis.</title><p><bold>Female.</bold> Macropterous (Fig. <xref ref-type="fig" rid="F2">2B</xref>); fore wing with broad hyaline cross band behind marginal vein and with apical margin more distinctly angulate (V-like) than basal margin such that length of hyaline band along marginal vein about twice medial length of hyaline band (Fig. <xref ref-type="fig" rid="F3">3A</xref>), and usually with a few isolated dark setae within band medially (Fig. <xref ref-type="fig" rid="F3">3C</xref>). Mesosoma (excluding legs) dark except prepectus and pronotum or at least lateral, vertical surface of pronotum, pale (Fig. <xref ref-type="fig" rid="F2">2A, B, E, F</xref>); procoxa pale, similar in color to lateral surface of pronotum (Fig. <xref ref-type="fig" rid="F2">2F</xref>). Mesoscutum with posterior concave portion setose only medially, width of setose region about equal to width of bare region on either side (Fig. <xref ref-type="fig" rid="F2">2E</xref>). Mesotarsus (excluding tarsal pegs) with at least basal four tarsomeres similarly pale (Fig. <xref ref-type="fig" rid="F3">3C</xref>). Antenna with all funiculars (fl2–fl8) longer than wide (Fig. <xref ref-type="fig" rid="F2">2G–I</xref>).</p><fig id="F2" position="float" orientation="portrait"><object-id xmlns:xlink="http://www.w3.org/1999/xlink" content-type="doi" xlink:type="simple">10.3897/zookeys.881.34646.figure2</object-id><object-id xmlns:xlink="http://www.w3.org/1999/xlink" content-type="arpha" xlink:type="simple">D679EA98-2AFE-5211-A8D1-046938043317</object-id><label>Figure 2.</label><caption><p><italic><tp:taxon-name><tp:taxon-name-part taxon-name-part-type="genus" reg="Anastatus">Anastatus</tp:taxon-name-part> <tp:taxon-name-part taxon-name-part-type="species" reg="gansuensis">gansuensis</tp:taxon-name-part></tp:taxon-name></italic>, female <bold>A</bold> dorsal habitus (9) <bold>B</bold> lateral habitus (7) <bold>C</bold> head in frontal view (10) <bold>D</bold>, same in dorsal view (9) <bold>E</bold> mesosoma in dorsal view (9) <bold>F</bold> same in lateral view (7) <bold>G</bold> antenna (10) <bold>H</bold> pedicel and basal three funiculars (10) <bold>I</bold> clava and apical three funiculars (10). Abbreviations: <abbrev xmlns:xlink="http://www.w3.org/1999/xlink" xlink:title="clava" id="ABBRID0ETJBG" xlink:type="simple">clv</abbrev> = clava, <abbrev xmlns:xlink="http://www.w3.org/1999/xlink" xlink:title="flagellomere" id="ABBRID0EXJBG" xlink:type="simple">flx</abbrev> = flagellomere number; <abbrev xmlns:xlink="http://www.w3.org/1999/xlink" xlink:title="pedicel" id="ABBRID0E2JBG" xlink:type="simple">pdl</abbrev> = pedicel</p></caption><graphic xmlns:xlink="http://www.w3.org/1999/xlink" xlink:href="zookeys-881-109-g002.jpg" position="float" orientation="portrait" xlink:type="simple" id="oo_347803.jpg"><uri content-type="original_file" xlink:type="simple">https://binary.pensoft.net/fig/347803</uri></graphic></fig><fig id="F3" position="float" orientation="portrait"><object-id xmlns:xlink="http://www.w3.org/1999/xlink" content-type="doi" xlink:type="simple">10.3897/zookeys.881.34646.figure3</object-id><object-id xmlns:xlink="http://www.w3.org/1999/xlink" content-type="arpha" xlink:type="simple">2091F76F-1757-5651-90D2-8E2B0E917D07</object-id><label>Figure 3.</label><caption><p><italic><tp:taxon-name><tp:taxon-name-part taxon-name-part-type="genus" reg="Anastatus">Anastatus</tp:taxon-name-part></tp:taxon-name></italic> spp., female <bold>A–E</bold><italic><tp:taxon-name><tp:taxon-name-part taxon-name-part-type="genus" reg="Anastatus">A.</tp:taxon-name-part> <tp:taxon-name-part taxon-name-part-type="species" reg="gansuensis">gansuensis</tp:taxon-name-part></tp:taxon-name></italic>: <bold>A</bold> fore wing (8) <bold>B</bold> basal half of fore wing (29) <bold>C</bold> enlargement of medial part of wing disc (8) <bold>D</bold> gaster in dorsal view (9) <bold>E</bold> mesotarsus and apex of mesotibia, in anterior view (7). <bold>F, G</bold><italic><tp:taxon-name><tp:taxon-name-part taxon-name-part-type="genus" reg="Anastatus">A.</tp:taxon-name-part> <tp:taxon-name-part taxon-name-part-type="species" reg="fulloi">fulloi</tp:taxon-name-part></tp:taxon-name></italic>, mesotarsus and apex of mesotibia (12): <bold>F</bold> in anterior view <bold>G</bold> in posterodorsal view. Abbreviations: <abbrev xmlns:xlink="http://www.w3.org/1999/xlink" xlink:title="gastral tergite" id="ABBRID0E2LBG" xlink:type="simple">Gtx</abbrev> = gastral tergite number, <abbrev xmlns:xlink="http://www.w3.org/1999/xlink" xlink:title="syntergum" id="ABBRID0E6LBG" xlink:type="simple">syn</abbrev> = syntergum.</p></caption><graphic xmlns:xlink="http://www.w3.org/1999/xlink" xlink:href="zookeys-881-109-g003.jpg" position="float" orientation="portrait" xlink:type="simple" id="oo_347804.jpg"><uri content-type="original_file" xlink:type="simple">https://binary.pensoft.net/fig/347804</uri></graphic></fig><p><bold>Male.</bold> Legs with all femora mostly to entirely dark, mesotibia entirely pale, and metatibia mostly dark, pale basally for a distance at most equal to about apical width or about one-quarter length of tibia (Fig. <xref ref-type="fig" rid="F4">4B</xref>). Flagellum (Fig. <xref ref-type="fig" rid="F4">4G</xref>) with clava distinctly shorter than combined length of fl6–fl8, with at least fl6 and fl7 obviously longer than wide (Fig. <xref ref-type="fig" rid="F4">4H</xref>).</p><fig id="F4" position="float" orientation="portrait"><object-id xmlns:xlink="http://www.w3.org/1999/xlink" content-type="doi" xlink:type="simple">10.3897/zookeys.881.34646.figure4</object-id><object-id xmlns:xlink="http://www.w3.org/1999/xlink" content-type="arpha" xlink:type="simple">73AEFC02-AC8D-5F84-B8C3-215223E1F18B</object-id><label>Figure 4.</label><caption><p><italic><tp:taxon-name><tp:taxon-name-part taxon-name-part-type="genus" reg="Anastatus">Anastatus</tp:taxon-name-part> <tp:taxon-name-part taxon-name-part-type="species" reg="gansuensis">gansuensis</tp:taxon-name-part></tp:taxon-name></italic>, male <bold>A</bold> dorsal habitus (17) <bold>B</bold> lateral habitus (16) <bold>C</bold> head in frontal view (19) <bold>D</bold> mesosoma in lateral view (16) <bold>E</bold> propodeum (17) <bold>F</bold> fore wing (17) <bold>G</bold> antenna (18) <bold>H</bold> pedicel and basal three funiculars (18) (three lower bars indicate length of clava compared to combined length of apical funiculars). Abbreviations: <abbrev xmlns:xlink="http://www.w3.org/1999/xlink" xlink:title="clava" id="ABBRID0E2NBG" xlink:type="simple">clv</abbrev> = clava, <abbrev xmlns:xlink="http://www.w3.org/1999/xlink" xlink:title="flagellomere" id="ABBRID0E6NBG" xlink:type="simple">flx</abbrev> = flagellomere number.</p></caption><graphic xmlns:xlink="http://www.w3.org/1999/xlink" xlink:href="zookeys-881-109-g004.jpg" position="float" orientation="portrait" xlink:type="simple" id="oo_347805.jpg"><uri content-type="original_file" xlink:type="simple">https://binary.pensoft.net/fig/347805</uri></graphic></fig></tp:treatment-sec><tp:treatment-sec sec-type="description" id="SECID0EIOBG"><title>Description.</title><p><bold>Female</bold> (habitus, Fig. <xref ref-type="fig" rid="F2">2A, B</xref>). Body length 2.2–3.9 mm.</p><p><bold><italic>Color.</italic></bold> Head (Fig. <xref ref-type="fig" rid="F2">2C, D</xref>) mostly metallic green to bluish-green but with variably extensive and distinct coppery to reddish-violaceous lusters on at least parascrobal region and interantennal prominence (Fig. <xref ref-type="fig" rid="F2">2C</xref>) and sometimes on frontovertex, including ocellar triangle (Fig. <xref ref-type="fig" rid="F2">2D</xref>). Maxillary and labial palpi dark brown. Antenna with scape mostly pale, yellowish (Fig. <xref ref-type="fig" rid="F2">2G</xref>), except variably extensively darker brown and sometimes with slight metallic luster dorsoapically (Fig. <xref ref-type="fig" rid="F2">2C</xref>); pedicel and flagellum dark brown (Fig. <xref ref-type="fig" rid="F2">2G–I</xref>).</p><p>Pronotum mostly pale (Fig. <xref ref-type="fig" rid="F2">2E, F</xref>) except black posterolaterally anterior each spiracle, and concave, dorsomedial part often variably darker brownish (Fig. <xref ref-type="fig" rid="F2">2A, E</xref>); propleuron similarly pale as lateral surface of pronotum but prosternum dark. Mesonotum (Fig. <xref ref-type="fig" rid="F2">2E</xref>) mostly dark with metallic green to bluish-green lusters similar to head except convex part of mesoscutal medial lobe and/or scutellar-axillar complex anteriorly usually with slight coppery to reddish lusters, and concave posteromedial part of mesoscutum more distinctly blue to purple adjacent to medially dark violaceous to black setose part (Fig. <xref ref-type="fig" rid="F2">2E</xref>). Prepectus similarly pale as lateral surface of pronotum (Fig. <xref ref-type="fig" rid="F2">2F</xref>). Tegula dark brown. Mesopleurosternum mostly dark with greenish luster except variably distinctly paler anterodorsally near prepectus, the paler region at most extending to or slightly beyond level of base of tegula, and strigose medial part of acropleuron usually with slight coppery to reddish-violaceous lusters under some angles of light (Fig. <xref ref-type="fig" rid="F2">2F</xref>). Front leg with coxa, trochanter and trochantellus similarly pale as lateral surface of pronotum and prepectus; femur with anterior and/or dorsal surfaces and tibia with anterior surface similarly pale as coxa, but otherwise variably dark brown; tarsus with at least apical tarsomere brown but basal four tarsomeres pale to variably dark brown. Middle leg with trochanter and trochantellus at least ventrally dark; femur with dorsal surface longitudinally dark at least posteriorly, but ventral surface and usually dorsal surface anteriorly paler, and more whitish-translucent, anteroapically; tibia dark dorsally but paler basally, ventrally, and apically except for dark apical pegs; mesotibial spur <!--PageBreak -->and mesotarsus similarly pale, yellowish-white to white, except for dark pegs (Fig. <xref ref-type="fig" rid="F3">3E</xref>). Hind leg with at least ventral surface of trochanter and trochantellus dark; femur with dorsal and ventral surfaces paler than longitudinally dark anterior and posterior surfaces; tibia with dorsal surface dark but paler basally, apically and ventrally; tarsus with <!--PageBreak -->at least apical tarsomere brown and often one or two basal tarsomeres variably distinctly brownish. Macropterous, with fore wing extending beyond gastral apex when folded over dorsum (Fig. <xref ref-type="fig" rid="F2">2B</xref>); fore wing (Fig. <xref ref-type="fig" rid="F3">3A</xref>) with basal region mostly hyaline but brownish basally, with dark setae posteriorly along vanal and cubital areas and apically within basal brownish part (Fig. <xref ref-type="fig" rid="F3">3B</xref>), and hyaline part with whitish-translucent setae over at least about posterior half bare but behind length of SMV from level of base of parastigma; discal region (Fig. <xref ref-type="fig" rid="F3">3A</xref>) brownish from base of parastigma to level slightly beyond apex of <abbrev xmlns:xlink="http://www.w3.org/1999/xlink" xlink:title="postmarginal vein" id="ABBRID0EFRBG" xlink:type="simple">PMV</abbrev> but hyaline towards wing apex and with complete hyaline cross band behind <abbrev xmlns:xlink="http://www.w3.org/1999/xlink" xlink:title="marginal vein" id="ABBRID0EJRBG" xlink:type="simple">MV</abbrev>; hyaline cross band with white hair-like setae except for a few isolated dark setae within band medially (Fig. <xref ref-type="fig" rid="F3">3C</xref>), with apical margin reaching base of <abbrev xmlns:xlink="http://www.w3.org/1999/xlink" xlink:title="stigmal vein" id="ABBRID0ERRBG" xlink:type="simple">STV</abbrev> along leading margin and noticeably angulate compared to more evenly curved basal margin such that length of hyaline band along <abbrev xmlns:xlink="http://www.w3.org/1999/xlink" xlink:title="marginal vein" id="ABBRID0EVRBG" xlink:type="simple">MV</abbrev> is about twice medial length (Fig. <xref ref-type="fig" rid="F3">3A</xref>); brownish region basal to hyaline cross band with slightly lanceolate dark brown setae except often for variably distinct, more orangish region of lanceolate setae behind parastigma and base of <abbrev xmlns:xlink="http://www.w3.org/1999/xlink" xlink:title="marginal vein" id="ABBRID0E4RBG" xlink:type="simple">MV</abbrev> anterior to medial fold (when apparent, orangish region of setae reaching parastigma and base of <abbrev xmlns:xlink="http://www.w3.org/1999/xlink" xlink:title="marginal vein" id="ABBRID0EBSBG" xlink:type="simple">MV</abbrev>, but at least narrowly separated by dark brown setae from basal cell basally and hyaline cross vein apically, Fig. <xref ref-type="fig" rid="F3">3B</xref>), and with entirely dark setae beyond hyaline cross band, the setae slightly lanceolate behind venation but more hair-like apically within more hyaline part. Metanotum and propodeum (Fig. <xref ref-type="fig" rid="F2">2E</xref>) dark brown or with slight metallic purple luster.</p><p>Gaster (Fig. <xref ref-type="fig" rid="F3">3D</xref>) mostly dark but syntergal flange and ovipositor sheaths pale, yellowish; in dorsal view Gt1 brown basally and variably extensively white apically and Gt2 translucent-hyaline so with sub-basal whitish region (Fig. <xref ref-type="fig" rid="F3">3D</xref>), but in lateral view basal two sternites entirely white (Fig. <xref ref-type="fig" rid="F2">2B</xref>); Gt3–Gt5 dark brown or with slight violaceous luster, and Gt6 and syntergum except for flange with green to bluish luster (Fig. <xref ref-type="fig" rid="F3">3D</xref>).</p><p><bold><italic>Setation.</italic></bold> Head with slightly lanceolate, whitish-translucent setae on lower face, interantennal prominence, lower parascrobal region (Fig. <xref ref-type="fig" rid="F2">2C</xref>) and gena behind eye (Fig. <xref ref-type="fig" rid="F2">2B, D</xref>), and with dark hair-like setae on upper parascrobal region and frontovertex (Fig. <xref ref-type="fig" rid="F2">2D</xref>).</p><p>Pronotum mostly bare but with a few long, bristle-like setae in transverse line anterior to spiracle and similar seta medially on either side of mediolongitudinal groove (Fig. <xref ref-type="fig" rid="F2">2E</xref>). Mesonotum (Fig. <xref ref-type="fig" rid="F2">2E</xref>) with convex anteromedial mesoscutal lobe, uniformly, inconspicuously setose with whitish hair-like setae, outer convex surface of lateral lobe laterally with 1–2 rows of somewhat longer whitish setae, and posteromedial concave part of mesoscutum with more conspicuous, very slightly lanceolate white setae medially, the region of white setae about as wide as bare region on either side of band and not extending to line of dark hair-like setae on inner inclined surface of lateral lobe near dorsally carinate posteromedial part of lateral lobe; scutellar-axillar complex bare, except for dark setae laterally on axillae and posterolaterally on scutellum, the posteriormost setae somewhat longer and more bristle-like than others. Mesopleurosternum sparsely setose with whitish-translucent hair-like setae ventrally and more densely, uniformly setose with very slightly lanceolate whitish-translucent setae anterolaterally to level about equal with apex of tegula; acropleuron bare (Fig. <xref ref-type="fig" rid="F2">2F</xref>). Propodeum bare except for a few slightly lanceolate white setae along anterior margin lateral of spiracle and along extreme lateral margin (Fig. <xref ref-type="fig" rid="F2">2E</xref>).</p><!--PageBreak --><p><bold><italic>Structure.</italic></bold> Head in frontal view (Fig. <xref ref-type="fig" rid="F2">2C</xref>) about 1.3× wider than high; in dorsal view (Fig. <xref ref-type="fig" rid="F2">2D</xref>) width about 2× length and about 3.5× minimum distance between eyes, with vertex gradually curved to occiput without margin or carina; in lateral view about 1.6× higher than long; eye height about 2× length of malar space; <abbrev xmlns:xlink="http://www.w3.org/1999/xlink" xlink:title="minimum distance between posterior ocellus and inner orbit" id="ABBRID0EUUBG" xlink:type="simple">OOL</abbrev>: <abbrev xmlns:xlink="http://www.w3.org/1999/xlink" xlink:title="minimum distance between anterior and posterior ocellus" id="ABBRID0EYUBG" xlink:type="simple">LOL</abbrev>: <abbrev xmlns:xlink="http://www.w3.org/1999/xlink" xlink:title="minimum distance between posterior ocelli" id="ABBRID0E3UBG" xlink:type="simple">POL</abbrev>: <abbrev xmlns:xlink="http://www.w3.org/1999/xlink" xlink:title="maximum diameter of posterior ocellus" id="ABBRID0EAVBG" xlink:type="simple">MPOD</abbrev> (holotype) = 3: 6: 11.4: 6.2; scrobal depression (Fig. <xref ref-type="fig" rid="F1">1C</xref>) with abrupt to carinate margins laterally but dorsally margins less distinct and not complete below anterior ocellus, separated medially by short, lighter colored line or vertical ridge below ocellus, with indistinctly delimited dorsal margin separated from anterior ocellus by distance slightly less than longitudinal diameter of ocellus. Antenna (holotype) with relative length (width) of scape = 43(7); pedicel = 10(5); fl1–fl8 = 4(5), 13(6), 15(6), 16(7), 14(7), 14(7.5), 12(8), 11(8); clava 23(9).</p><!--PageBreak --><p>Mesoscutum (Fig. <xref ref-type="fig" rid="F2">2E</xref>) slightly wider than long, with anterior, convex part of medial lobe V-shaped with slightly sinuate to slightly outcurved sides convergent posteriorly for about 0.7× medial length of mesoscutum; lateral lobe carinately margined over almost posterior half; medial length of scutellar-axillar complex, including frenal area, about as long as maximum width with scutellum about 1.25× as long as own width, Fore wing about 2.7× as long as maximum width; smv: mv: pmv: stv (holotype) = 51: 70: 33: 10. Propodeum typical of genus, bowtie-like (Fig. <xref ref-type="fig" rid="F2">2E</xref>). Profemur with ventral margin evenly arched, without abrupt angulation or denticle within about apical third, and with 2 or 3 dorsoapical pegs. Mesotibia with apical patch of 3–6 pegs (Fig. <xref ref-type="fig" rid="F3">3E</xref>). Mesotarsus with single row of pegs on either side of basal three tarsomeres and single peg apically on either side of penultimate tarsomere (Fig. <xref ref-type="fig" rid="F3">3E</xref>).</p><p>Gaster with ovipositor sheaths at least slightly protruding beyond syntergal flange (Fig. <xref ref-type="fig" rid="F3">3D</xref>), but for distance up to about 2× length of flange.</p><p><bold><italic>Sculpture.</italic></bold> Head with vertex and interocellar triangle transversely alutaceous to alutaceous-strigose, upper parascrobal region and frons to posterior ocelli on either side of anterior ocellus more mesh-like coriaceous to coriaceous-imbricate or coriaceous-granular, and lower half of parascrobal region reticulate-rugulose; lower face reticulate to reticulate-rugose; interantennal prominence reticulate-imbricate; scrobal depression mostly reticulate-imbricate.</p><p>Mesoscutum with convex anterior part of medial lobe uniformly punctate-reticulate, posteromedial concave part or medial lobe smooth and shiny, and lateral lobes mostly finely mesh-like coriaceous to alutaceous, with sculpture of inner inclined surfaces more distinct lateral of anteromedial lobe and much finer to smooth and shiny posteriorly near scutellar-axillar complex. Scutellar-axillar complex uniformly, similarly punctate-reticulate as convex part of medial lobe. Mesopleurosternum with anterolateral region finely mesh-like coriaceous but dorsally bare part near tegula more alutaceous-coriaceous; acropleuron mostly longitudinally strigose, more minutely centrally, sculpture dorsally and ventrally more longitudinally strigose-coriaceous and posteriorly mesh-like coriaceous with larger cell size.</p><p>Gaster (Fig. <xref ref-type="fig" rid="F3">3D</xref>) with Gt1 and Gt2 dorsally almost smooth, only obscurely and very finely mesh-like coriaceous, Gt3–Gt5 more distinctly, somewhat transversely, coriaceous-reticulate with sculpture defined by slightly raised lines, and Gt6 and syntergum more transversely coriaceous-alutaceous to mesh-like coriaceous.</p><p><bold>Male</bold> (habitus, Fig. <xref ref-type="fig" rid="F4">4A, B</xref>). Body length 2.0–2.2 mm.</p><p><bold><italic>Color.</italic></bold> Head with frontal surface (Fig. <xref ref-type="fig" rid="F4">4C</xref>) mostly green to bluish-green, frontovertex variably extensively dark or with slight coppery to reddish-violaceous lusters (Fig. <xref ref-type="fig" rid="F4">4A, C</xref>). Maxillary and labial palpi dark brown. Antennae with scape mostly yellow, but dorsoapically dark with variably distinct metallic green luster (Fig. <xref ref-type="fig" rid="F4">4G</xref>); pedicel dark except ventral surface usually paler; flagellum uniformly dark such that <abbrev xmlns:xlink="http://www.w3.org/1999/xlink" xlink:title="multiporous plate sensilla" id="ABBRID0EKXBG" xlink:type="simple">mps</abbrev> not conspicuous from surrounding cuticle (Fig. <xref ref-type="fig" rid="F4">4G</xref>).</p><p>Mesosoma (Fig. <xref ref-type="fig" rid="F4">4A, B, D</xref>) dark with mostly green to bluish-green lusters, though scutellar-axillar complex (Fig. <xref ref-type="fig" rid="F4">4A</xref>) and dorsellum (Fig. <xref ref-type="fig" rid="F4">4E</xref>) dark with coppery to reddish-violaceous lusters similar to frontovertex, propodeum (Fig. <xref ref-type="fig" rid="F4">4E</xref>) more distinctly <!--PageBreak -->blue to purple, and mesepisternum posteriorly near metapleuron usually more violaceous (Fig. <xref ref-type="fig" rid="F4">4D</xref>). Front leg with coxa, trochanter and most of femur dark, but following pale: trochantellus, femur apically, tibia except for dark mesotibial apical pegs, and tarsus except pale often apical tarsomere variably darker brown. Middle leg color pattern similar to front leg except femur often somewhat more extensively pale apically or dorsoapically along anterior margin and apical tarsomere more distinctly dark, but mesotibial spur similarly pale as basal four tarsomeres. Hind leg mostly dark but <!--PageBreak -->at least ventral surface of trochantellus, tibia basally for distance less than one-third length of tibia, and basal four tarsomeres pale (Fig. <xref ref-type="fig" rid="F4">4B</xref>). Fore wing entirely hyaline with yellowish to yellowish-brown venation and dark, hair-like setae.</p><p>Gaster mostly dark brown but with variably distinct metallic green luster dorsobasally on Gt1 (Fig. <xref ref-type="fig" rid="F4">4B</xref>).</p><p><bold><italic>Setation.</italic></bold> Head with very slightly lanceolate white setae on lower face, interantennal prominence and parascrobal region ventrally, but more hair-like dark setae on parascrobal region dorsally and frontovertex (Fig. <xref ref-type="fig" rid="F4">4C</xref>), and hair-like white setae on gena. Mesonotum with dark hair-like setae (Fig. <xref ref-type="fig" rid="F4">4D</xref>), the setae slightly longer and more bristle-like on scutellum. Fore wing (Fig. <xref ref-type="fig" rid="F4">4F</xref>) cubital cell ventrally with 3–4 rows of setae along entire length and dorsally with line of setae along entire leading margin and at least a partial second row behind first row; basal cell and disk entirely setose except for slender speculum along length of basal fold from parastigma to medial fold, though this variably obscured by setae on ventral surface at least toward parastigma.</p><p><bold><italic>Structure.</italic></bold> Head in frontal view (Fig. <xref ref-type="fig" rid="F4">4C</xref>) about 1.2× wider than high, in dorsal view (Fig. <xref ref-type="fig" rid="F4">4A</xref>) about 2.1× wider than long, and in lateral view (Fig. <xref ref-type="fig" rid="F4">4B</xref>) about 1.8× higher than long; <abbrev xmlns:xlink="http://www.w3.org/1999/xlink" xlink:title="minimum distance between posterior ocellus and inner orbit" id="ABBRID0E3ZBG" xlink:type="simple">OOL</abbrev>: <abbrev xmlns:xlink="http://www.w3.org/1999/xlink" xlink:title="minimum distance between anterior and posterior ocellus" id="ABBRID0EA1BG" xlink:type="simple">LOL</abbrev>: <abbrev xmlns:xlink="http://www.w3.org/1999/xlink" xlink:title="minimum distance between posterior ocelli" id="ABBRID0EE1BG" xlink:type="simple">POL</abbrev>: <abbrev xmlns:xlink="http://www.w3.org/1999/xlink" xlink:title="maximum diameter of posterior ocellus" id="ABBRID0EI1BG" xlink:type="simple">MPOD</abbrev> (allotype) = 1.0: 1.6: 4.0: 1.6. scrobal depression (Fig. <xref ref-type="fig" rid="F4">4C</xref>) shallow, arch-like, with inclined lateral surfaces extending obscurely to anterior ocellus, but flat surface of depression above toruli usually separated from anterior ocellus by pale, yellowish line almost equal in length to longitudinal diameter of ocellus. Antenna (Fig. <xref ref-type="fig" rid="F4">4G</xref>) with scape almost 3× as long as maximum width; pedicel subglobular, as long as wide; length of pedicel + flagellum about 2.4× head width; flagellum densely microsetose with numerous rows of densely packed <abbrev xmlns:xlink="http://www.w3.org/1999/xlink" xlink:title="multiporous plate sensilla" id="ABBRID0EU1BG" xlink:type="simple">mps</abbrev> (Fig. <xref ref-type="fig" rid="F4">4G</xref>); fl1 strongly discoidal, not evident between scape and fl2; fl2 dorsoventrally flattened so as to be wider than high and in lateral view distinctly curved with ventral surface concave, but subsequent flagellomeres increasingly subcylindrical and straight (Fig. <xref ref-type="fig" rid="F4">4G</xref>); length(width) of fl2–fl8 and clava in lateral view (allotype): 24(10), 17(10), 17(10), 14(10), 14(10), 13(10), 10(10), 44(11) (Fig. <xref ref-type="fig" rid="F4">4G, H</xref>).</p><p>Structure of mesosoma and gaster (Fig. <xref ref-type="fig" rid="F4">4A–D</xref>) typical for the genus. Fore wing (Fig. <xref ref-type="fig" rid="F4">4F</xref>) 2.2–2.3× as long as wide; SMV: <abbrev xmlns:xlink="http://www.w3.org/1999/xlink" xlink:title="marginal vein" id="ABBRID0EO2BG" xlink:type="simple">MV</abbrev>: <abbrev xmlns:xlink="http://www.w3.org/1999/xlink" xlink:title="postmarginal vein" id="ABBRID0ES2BG" xlink:type="simple">PMV</abbrev>: <abbrev xmlns:xlink="http://www.w3.org/1999/xlink" xlink:title="stigmal vein" id="ABBRID0EW2BG" xlink:type="simple">STV</abbrev> (allotype) = 20: 11: 8.3: 4.7. Protibia with two dorsoapical spicules. Mid leg with spur about as long as basitarsus.</p><p><bold><italic>Sculpture.</italic></bold> Head with vertex reticulate-rugose to transversely reticulate-strigose; frons and parascrobal regions mesh-like coriaceous to granular, lower face shallowly reticulate to reticulate-imbricate.</p><p>Mesoscutum (Fig. <xref ref-type="fig" rid="F4">4A</xref>) with medial lobe usually more coarsely reticulate-rugulose anteriorly, but at least about posterior two-thirds mesh-like reticulate except sculpture variably extensively finer laterally near notauli and sometimes posteriorly near transscutal articulation, and lateral lobe mostly mesh-like coriaceous; scutellar-axillar complex with dorsal surface of axilla variably distinctly reticulate-rugulose, but larger inclined lateral surface obliquely alutaceous-strigose, and scutellum usually at least slightly reticulate anteromedially but more mesh-like coriaceous to coriaceous-imbricate laterally and posteriorly. Propodeum (Fig. <xref ref-type="fig" rid="F4">4E</xref>) with complete medial carina; plical region smooth and shiny or at most with extremely obscure mesh-like coriaceous sculpture.</p><!--PageBreak --></tp:treatment-sec><tp:treatment-sec sec-type="distribution" id="SECID0EM3BG"><title>Distribution.</title><p><italic><tp:taxon-name><tp:taxon-name-part taxon-name-part-type="genus" reg="Anastatus">Anastatus</tp:taxon-name-part> <tp:taxon-name-part taxon-name-part-type="species" reg="gansuensis">gansuensis</tp:taxon-name-part></tp:taxon-name></italic> (Genbank accession no. <ext-link xmlns:xlink="http://www.w3.org/1999/xlink" ext-link-type="gen" xlink:href="MK373759" xlink:type="simple">MK373759</ext-link>) originally described from China (Gansu Province).</p></tp:treatment-sec><tp:treatment-sec sec-type="biology" id="SECID0EC4BG"><title>Biology.</title><p>Solitary endo-parasitoid of the eggs of <italic><tp:taxon-name><tp:taxon-name-part taxon-name-part-type="genus" reg="Caligula">C.</tp:taxon-name-part> <tp:taxon-name-part taxon-name-part-type="species" reg="japonica">japonica</tp:taxon-name-part></tp:taxon-name></italic> in the field and, at least in the laboratory, of <italic><tp:taxon-name><tp:taxon-name-part taxon-name-part-type="genus" reg="Antheraea">A.</tp:taxon-name-part> <tp:taxon-name-part taxon-name-part-type="species" reg="pernyi">pernyi</tp:taxon-name-part></tp:taxon-name></italic>. <italic><tp:taxon-name><tp:taxon-name-part taxon-name-part-type="genus" reg="Caligula">Caligula</tp:taxon-name-part> <tp:taxon-name-part taxon-name-part-type="species" reg="japonica">japonica</tp:taxon-name-part></tp:taxon-name></italic> has one generation a year and overwinters in the egg stage; its egg-laying period is from late August to late October in northwestern China (<xref ref-type="bibr" rid="B33">Qiao et al. 2014</xref>). In the winter of 2017 were collected a total 283 egg masses of <italic><tp:taxon-name><tp:taxon-name-part taxon-name-part-type="genus" reg="Caligula">C.</tp:taxon-name-part> <tp:taxon-name-part taxon-name-part-type="species" reg="japonica">japonica</tp:taxon-name-part></tp:taxon-name></italic> from Gansu Province and reared them in the laboratory (T: 25±1° C, RH: 70±5%, L: D=14h: 10h). Of these, 12 egg masses (4.2%) were parasitized by <italic><tp:taxon-name><tp:taxon-name-part taxon-name-part-type="genus" reg="Anastatus">A.</tp:taxon-name-part> <tp:taxon-name-part taxon-name-part-type="species" reg="gansuensis">gansuensis</tp:taxon-name-part></tp:taxon-name></italic>. All the emerged wasps of <italic><tp:taxon-name><tp:taxon-name-part taxon-name-part-type="genus" reg="Anastatus">A.</tp:taxon-name-part> <tp:taxon-name-part taxon-name-part-type="species" reg="gansuensis">gansuensis</tp:taxon-name-part></tp:taxon-name></italic> were females. These were subsequently offered the eggs of <italic><tp:taxon-name><tp:taxon-name-part taxon-name-part-type="genus" reg="Antheraea">A.</tp:taxon-name-part> <tp:taxon-name-part taxon-name-part-type="species" reg="pernyi">pernyi</tp:taxon-name-part></tp:taxon-name></italic> in the laboratory as an alternative host for propagation, which led to the discovery that <italic><tp:taxon-name><tp:taxon-name-part taxon-name-part-type="genus" reg="Anastatus">A.</tp:taxon-name-part> <tp:taxon-name-part taxon-name-part-type="species" reg="gansuensis">gansuensis</tp:taxon-name-part></tp:taxon-name></italic> is thelytokous parthenogenetic. When unmated females were reared on <italic><tp:taxon-name><tp:taxon-name-part taxon-name-part-type="genus" reg="Antheraea">A.</tp:taxon-name-part> <tp:taxon-name-part taxon-name-part-type="species" reg="pernyi">pernyi</tp:taxon-name-part></tp:taxon-name></italic> eggs in the laboratory both sexes were produced in a highly female-biased sex ratio (sex ratio about 113:1, ♀:♂ = 5987:53; <italic>N</italic> =29). There can be 12–14 generations in one year, with one generation completed in 28–33 days under a 25±1° C temperature and 70±5% humidity regime. The average longevity and fecundity of a female (<italic>N</italic> =29) was 67 (37–93) days and 303 (68–506) eggs, respectively, when fed with honey water (honey: water = 3:7). The results of our rearing experiments indicate that this species has potential as a biological control agent for suppression of <italic><tp:taxon-name><tp:taxon-name-part taxon-name-part-type="genus" reg="Caligula">C.</tp:taxon-name-part> <tp:taxon-name-part taxon-name-part-type="species" reg="japonica">japonica</tp:taxon-name-part></tp:taxon-name></italic>.</p></tp:treatment-sec><tp:treatment-sec sec-type="etymology" id="SECID0E6AAI"><title>Etymology.</title><p>Derived from the name of the province in China from which the type series was originally collected through rearing.</p></tp:treatment-sec><tp:treatment-sec sec-type="remarks" id="SECID0EEBAI"><title>Remarks.</title><p>Because of their dark acropleuron, females of <italic><tp:taxon-name><tp:taxon-name-part taxon-name-part-type="genus" reg="Anastatus">A.</tp:taxon-name-part> <tp:taxon-name-part taxon-name-part-type="species" reg="gansuensis">gansuensis</tp:taxon-name-part></tp:taxon-name></italic> key most closely to females of <italic><tp:taxon-name><tp:taxon-name-part taxon-name-part-type="genus" reg="Anastatus">A.</tp:taxon-name-part> <tp:taxon-name-part taxon-name-part-type="species" reg="fulloi">fulloi</tp:taxon-name-part></tp:taxon-name></italic> in <xref ref-type="bibr" rid="B32">Peng et al. (2017)</xref>, but the two are readily differentiated by the color, setal and structural features as given in the key and diagnoses. Females key to <italic><tp:taxon-name><tp:taxon-name-part taxon-name-part-type="genus" reg="Anastatus">A.</tp:taxon-name-part> <tp:taxon-name-part taxon-name-part-type="species" reg="tenuipes">tenuipes</tp:taxon-name-part></tp:taxon-name></italic> Bolivar y Pieltain, 1925 in <xref ref-type="bibr" rid="B29">Narendran (2009)</xref>, in part because the apical margin of the hyaline cross band is angulate and all funiculars are longer than wide in both, but <italic><tp:taxon-name><tp:taxon-name-part taxon-name-part-type="genus" reg="Anastatus">A.</tp:taxon-name-part> <tp:taxon-name-part taxon-name-part-type="species" reg="tenuipes">tenuipes</tp:taxon-name-part></tp:taxon-name></italic> females are readily differentiated by their pale mesosoma. Similarly, depending on the interpretation of whether or not the scrobal depression “by far” does not reach the anterior ocellus, <italic><tp:taxon-name><tp:taxon-name-part taxon-name-part-type="genus" reg="Anastatus">A.</tp:taxon-name-part> <tp:taxon-name-part taxon-name-part-type="species" reg="gansuensis">gansuensis</tp:taxon-name-part></tp:taxon-name></italic> females could key to <italic><tp:taxon-name><tp:taxon-name-part taxon-name-part-type="genus" reg="Anastatus">A.</tp:taxon-name-part> <tp:taxon-name-part taxon-name-part-type="species" reg="tenuipes">tenuipes</tp:taxon-name-part></tp:taxon-name></italic> in <xref ref-type="bibr" rid="B19">Kalina (1981)</xref> or to <italic><tp:taxon-name><tp:taxon-name-part taxon-name-part-type="genus" reg="Anastatus">A.</tp:taxon-name-part> <tp:taxon-name-part taxon-name-part-type="species" reg="splendens">splendens</tp:taxon-name-part></tp:taxon-name></italic> Nikol’skaya, 1952 and <italic><tp:taxon-name><tp:taxon-name-part taxon-name-part-type="genus" reg="Anastatus">A.</tp:taxon-name-part> <tp:taxon-name-part taxon-name-part-type="species" reg="brevicaudus">brevicaudus</tp:taxon-name-part></tp:taxon-name></italic> Kalina, 1981. However, in contrast to the key features of <xref ref-type="bibr" rid="B19">Kalina (1981)</xref>, the mesoscutum is slightly wider than long (Fig. <xref ref-type="fig" rid="F2">2E</xref>), unlike that keyed for <italic><tp:taxon-name><tp:taxon-name-part taxon-name-part-type="genus" reg="Anastatus">A.</tp:taxon-name-part> <tp:taxon-name-part taxon-name-part-type="species" reg="splendens">splendens</tp:taxon-name-part></tp:taxon-name></italic> and the anterior convex portion of the mesoscutal medial lobe is triangular with gradually convergent sides (Fig. <xref ref-type="fig" rid="F2">2E</xref>), unlike that keyed for <italic><tp:taxon-name><tp:taxon-name-part taxon-name-part-type="genus" reg="Anastatus">A.</tp:taxon-name-part> <tp:taxon-name-part taxon-name-part-type="species" reg="brevicaudus">brevicaudus</tp:taxon-name-part></tp:taxon-name></italic>. Furthermore, females of both <italic><tp:taxon-name><tp:taxon-name-part taxon-name-part-type="genus" reg="Anastatus">A.</tp:taxon-name-part> <tp:taxon-name-part taxon-name-part-type="species" reg="brevicaudus">brevicaudus</tp:taxon-name-part></tp:taxon-name></italic> (<xref ref-type="bibr" rid="B19">Kalina 1981</xref>, fig. 14) and <italic><tp:taxon-name><tp:taxon-name-part taxon-name-part-type="genus" reg="Anastatus">A.</tp:taxon-name-part> <tp:taxon-name-part taxon-name-part-type="species" reg="splendens">splendens</tp:taxon-name-part></tp:taxon-name></italic> have at least the apical two funiculars subquadrate to slightly transverse and the acropleuron pale to coppery.</p><p>Two features of the fore wing of female <italic><tp:taxon-name><tp:taxon-name-part taxon-name-part-type="genus" reg="Anastatus">A.</tp:taxon-name-part> <tp:taxon-name-part taxon-name-part-type="species" reg="gansuensis">gansuensis</tp:taxon-name-part></tp:taxon-name></italic> are not apparent in all females: the presence of isolated dark setae within the hyaline cross band medially (Fig. <xref ref-type="fig" rid="F3">3C</xref>) and a region of more orangish setae behind the parastigma and base of the marginal vein anterior to the medial fold (Fig. <xref ref-type="fig" rid="F3">3B</xref>). Although the latter feature is distinctive it is not unique to <italic><tp:taxon-name><tp:taxon-name-part taxon-name-part-type="genus" reg="Anastatus">A.</tp:taxon-name-part> <tp:taxon-name-part taxon-name-part-type="species" reg="gansuensis">gansuensis</tp:taxon-name-part></tp:taxon-name></italic>, being possessed also by the brachypterous females of <italic><tp:taxon-name><tp:taxon-name-part taxon-name-part-type="genus" reg="Anastatus">A.</tp:taxon-name-part> <tp:taxon-name-part taxon-name-part-type="species" reg="meilingensis">meilingensis</tp:taxon-name-part></tp:taxon-name></italic> (Fig. <xref ref-type="fig" rid="F6">6E</xref>) and by some females we recognize as <italic><tp:taxon-name><tp:taxon-name-part taxon-name-part-type="genus" reg="Anastatus">A.</tp:taxon-name-part> <tp:taxon-name-part taxon-name-part-type="species" reg="japonicus">japonicus</tp:taxon-name-part></tp:taxon-name></italic>, but not by <italic><tp:taxon-name><tp:taxon-name-part taxon-name-part-type="genus" reg="Anastatus">A.</tp:taxon-name-part> <tp:taxon-name-part taxon-name-part-type="species" reg="fulloi">fulloi</tp:taxon-name-part></tp:taxon-name></italic> females.</p><p>As noted under <italic><tp:taxon-name><tp:taxon-name-part taxon-name-part-type="genus" reg="Anastatus">A.</tp:taxon-name-part> <tp:taxon-name-part taxon-name-part-type="species" reg="fulloi">fulloi</tp:taxon-name-part></tp:taxon-name></italic>, a flagellar structure differentiates males of both <italic><tp:taxon-name><tp:taxon-name-part taxon-name-part-type="genus" reg="Anastatus">A.</tp:taxon-name-part> <tp:taxon-name-part taxon-name-part-type="species" reg="gansuensis">gansuensis</tp:taxon-name-part></tp:taxon-name></italic> and <italic><tp:taxon-name><tp:taxon-name-part taxon-name-part-type="genus" reg="Anastatus">A.</tp:taxon-name-part> <tp:taxon-name-part taxon-name-part-type="species" reg="meilingensis">meilingensis</tp:taxon-name-part></tp:taxon-name></italic> from those of <italic><tp:taxon-name><tp:taxon-name-part taxon-name-part-type="genus" reg="Anastatus">A.</tp:taxon-name-part> <tp:taxon-name-part taxon-name-part-type="species" reg="fulloi">fulloi</tp:taxon-name-part></tp:taxon-name></italic> and <italic><tp:taxon-name><tp:taxon-name-part taxon-name-part-type="genus" reg="Anastatus">A.</tp:taxon-name-part> <tp:taxon-name-part taxon-name-part-type="species" reg="japonicus">japonicus</tp:taxon-name-part></tp:taxon-name></italic>. Males of the former <!--PageBreak -->two species have the clava distinctly shorter than the combined length of the three apical funiculars (Figs <xref ref-type="fig" rid="F4">4H</xref>, <xref ref-type="fig" rid="F6">6H</xref>) whereas males of the latter two species have the clava at least as long and sometimes distinctly longer than the combined length of the three apical funiculars (Figs <xref ref-type="fig" rid="F1">1H</xref>, <xref ref-type="fig" rid="F5">5H</xref>).</p></tp:treatment-sec><tp:treatment-sec><!--Section generated to contain objects referenced in tp:taxon-treatment.--><fig id="F1" position="float" orientation="portrait"><object-id xmlns:xlink="http://www.w3.org/1999/xlink" content-type="doi" xlink:type="simple">10.3897/zookeys.881.34646.figure1</object-id><object-id xmlns:xlink="http://www.w3.org/1999/xlink" content-type="arpha" xlink:type="simple">D16CED39-ED71-58CA-B54B-FE4F4062E5E7</object-id><label>Figure 1.</label><caption><p><italic><tp:taxon-name><tp:taxon-name-part taxon-name-part-type="genus" reg="Anastatus">Anastatus</tp:taxon-name-part> <tp:taxon-name-part taxon-name-part-type="species" reg="fulloi">fulloi</tp:taxon-name-part></tp:taxon-name></italic><bold>A–E</bold> female: <bold>A</bold> dorsal habitus (13) <bold>B</bold> lateral habitus (12) <bold>C</bold> dorsal mesosoma (13) <bold>D</bold> lateral mesosoma (12) <bold>E</bold> fore wing (14). <bold>F–H</bold> male: <bold>F</bold> lateral habitus (22) <bold>G</bold> antenna (32) <bold>H</bold> clava and apical three funiculars (32) (three lower bars indicate length of clava compared to combined length of apical funiculars). Abbreviations: <abbrev xmlns:xlink="http://www.w3.org/1999/xlink" xlink:title="clava" id="ABBRID0EUWAG" xlink:type="simple">clv</abbrev> = clava, <abbrev xmlns:xlink="http://www.w3.org/1999/xlink" xlink:title="flagellomere" id="ABBRID0EYWAG" xlink:type="simple">flx</abbrev> = flagellomere number.</p></caption><graphic xmlns:xlink="http://www.w3.org/1999/xlink" xlink:href="zookeys-881-109-g001.jpg" position="float" orientation="portrait" xlink:type="simple" id="oo_347802.jpg"><uri content-type="original_file" xlink:type="simple">https://binary.pensoft.net/fig/347802</uri></graphic></fig><fig id="F6" position="float" orientation="portrait"><object-id xmlns:xlink="http://www.w3.org/1999/xlink" content-type="doi" xlink:type="simple">10.3897/zookeys.881.34646.figure6</object-id><object-id xmlns:xlink="http://www.w3.org/1999/xlink" content-type="arpha" xlink:type="simple">D5DA8D27-D096-5318-A026-FB8DABC69121</object-id><label>Figure 6.</label><caption><p><italic><tp:taxon-name><tp:taxon-name-part taxon-name-part-type="genus" reg="Anastatus">Anastatus</tp:taxon-name-part> <tp:taxon-name-part taxon-name-part-type="species" reg="meilingensis">meilingensis</tp:taxon-name-part></tp:taxon-name></italic><bold>A–E</bold> female (2): <bold>A</bold> dorsal habitus <bold>B</bold> lateral habitus <bold>C</bold> dorsal mesosoma <bold>D</bold> lateral mesosoma <bold>E</bold> fore wing, dorsal view. <bold>F–H</bold> male (19): <bold>F</bold> lateral habitus <bold>G</bold> antenna <bold>H</bold> clava and apical three funiculars (three lower bars indicate length of clava compared to combined length of apical funiculars). Abbreviations: <abbrev xmlns:xlink="http://www.w3.org/1999/xlink" xlink:title="remnant of hyaline cross band of fore wing" id="ABBRID0EQHBI" xlink:type="simple">cbr</abbrev> = remnant of hyaline cross band, <abbrev xmlns:xlink="http://www.w3.org/1999/xlink" xlink:title="clava" id="ABBRID0EUHBI" xlink:type="simple">clv</abbrev> = clava, <abbrev xmlns:xlink="http://www.w3.org/1999/xlink" xlink:title="flagellomere" id="ABBRID0EYHBI" xlink:type="simple">flx</abbrev> = flagellomere number.</p></caption><graphic xmlns:xlink="http://www.w3.org/1999/xlink" xlink:href="zookeys-881-109-g006.jpg" position="float" orientation="portrait" xlink:type="simple" id="oo_347807.jpg"><uri content-type="original_file" xlink:type="simple">https://binary.pensoft.net/fig/347807</uri></graphic></fig><fig id="F5" position="float" orientation="portrait"><object-id xmlns:xlink="http://www.w3.org/1999/xlink" content-type="doi" xlink:type="simple">10.3897/zookeys.881.34646.figure5</object-id><object-id xmlns:xlink="http://www.w3.org/1999/xlink" content-type="arpha" xlink:type="simple">B1D58318-69D3-55B0-A33B-177748F015D0</object-id><label>Figure 5.</label><caption><p><italic><tp:taxon-name><tp:taxon-name-part taxon-name-part-type="genus" reg="Anastatus">Anastatus</tp:taxon-name-part> <tp:taxon-name-part taxon-name-part-type="species" reg="japonicus">japonicus</tp:taxon-name-part></tp:taxon-name></italic><bold>A–E</bold> female: <bold>A</bold> dorsal habitus (6) <bold>B</bold> lateral habitus (4) <bold>C</bold> mesosoma in dorsal view (6) <bold>D</bold> same in lateral view (4) <bold>E</bold> fore wing (5). <bold>F–H</bold> male: <bold>F</bold> lateral habitus (25) <bold>G</bold> antenna (25) <bold>H</bold> clava and apical three funiculars (25) (three lower bars indicate length of clava compared to combined length of apical funiculars). Abbreviations: <abbrev xmlns:xlink="http://www.w3.org/1999/xlink" xlink:title="clava" id="ABBRID0EMRAI" xlink:type="simple">clv</abbrev> = clava, <abbrev xmlns:xlink="http://www.w3.org/1999/xlink" xlink:title="flagellomere" id="ABBRID0EQRAI" xlink:type="simple">flx</abbrev> = flagellomere number.</p></caption><graphic xmlns:xlink="http://www.w3.org/1999/xlink" xlink:href="zookeys-881-109-g005.jpg" position="float" orientation="portrait" xlink:type="simple" id="oo_347806.jpg"><uri content-type="original_file" xlink:type="simple">https://binary.pensoft.net/fig/347806</uri></graphic></fig></tp:treatment-sec><ref-list><ref id="B33"><mixed-citation xmlns:xlink="http://www.w3.org/1999/xlink" xlink:type="simple"><person-group><name name-style="western"><surname>Qiao</surname><given-names>X</given-names></name><name name-style="western"><surname>Wang</surname><given-names>YC</given-names></name><name name-style="western"><surname>Wu</surname><given-names>G</given-names></name><name name-style="western"><surname>Wang</surname><given-names>SY</given-names></name><name name-style="western"><surname>Hu</surname><given-names>JZ</given-names></name><name name-style="western"><surname>Liu</surname><given-names>TX</given-names></name><name name-style="western"><surname>Feng</surname><given-names>SQ</given-names></name></person-group> (<year>2014</year>) <article-title>Occurrence reasons and control measures of <italic><tp:taxon-name><tp:taxon-name-part taxon-name-part-type="genus">Caligula</tp:taxon-name-part> <tp:taxon-name-part taxon-name-part-type="species">japonica</tp:taxon-name-part></tp:taxon-name></italic> in Longnan city of China.</article-title><source>Plant Diseases and Pests</source><volume>5</volume>: <fpage>38</fpage>–<lpage>41</lpage>.</mixed-citation></ref><ref id="B32"><mixed-citation xmlns:xlink="http://www.w3.org/1999/xlink" xlink:type="simple"><person-group><name name-style="western"><surname>Peng</surname><given-names>LF</given-names></name><name name-style="western"><surname>Tang</surname><given-names>L</given-names></name><name name-style="western"><surname>Gibson</surname><given-names>GAP</given-names></name></person-group> (<year>2017</year>) <article-title>Redescription of the types of species of <italic><tp:taxon-name><tp:taxon-name-part taxon-name-part-type="genus">Anastatus</tp:taxon-name-part></tp:taxon-name></italic> Motschulsky, 1859 (<tp:taxon-name><tp:taxon-name-part taxon-name-part-type="order">Hymenoptera</tp:taxon-name-part></tp:taxon-name>: <tp:taxon-name><tp:taxon-name-part taxon-name-part-type="superfamily">Chalcidoidea</tp:taxon-name-part></tp:taxon-name>: <tp:taxon-name><tp:taxon-name-part taxon-name-part-type="family">Eupelmidae</tp:taxon-name-part></tp:taxon-name>) described by J. K. Sheng and coauthors.</article-title><source>European Journal of Taxonomy</source><volume>292</volume>: <fpage>1</fpage>–<lpage>24</lpage>. <ext-link xlink:type="simple" ext-link-type="doi" xlink:href="10.5852/ejt.2017.292">https://doi.org/10.5852/ejt.2017.292</ext-link></mixed-citation></ref><ref id="B29"><mixed-citation xmlns:xlink="http://www.w3.org/1999/xlink" xlink:type="simple"><person-group><name name-style="western"><surname>Narendran</surname><given-names>TC</given-names></name></person-group> (<year>2009</year>) <article-title>A review of the species of <italic><tp:taxon-name><tp:taxon-name-part taxon-name-part-type="genus">Anastatus</tp:taxon-name-part></tp:taxon-name></italic> Motschulsky (<tp:taxon-name><tp:taxon-name-part taxon-name-part-type="order">Hymenoptera</tp:taxon-name-part></tp:taxon-name>: <tp:taxon-name><tp:taxon-name-part taxon-name-part-type="superfamily">Chalcidoidea</tp:taxon-name-part></tp:taxon-name>: <tp:taxon-name><tp:taxon-name-part taxon-name-part-type="family">Eupelmidae</tp:taxon-name-part></tp:taxon-name>) of the Indian subcontinent.</article-title><source>Journal of Threatened Taxa</source><volume>1</volume>: <fpage>72</fpage>–<lpage>96</lpage>. <ext-link xlink:type="simple" ext-link-type="doi" xlink:href="10.11609/JoTT.o1903.72-96">https://doi.org/10.11609/JoTT.o1903.72-96</ext-link></mixed-citation></ref><ref id="B19"><mixed-citation xmlns:xlink="http://www.w3.org/1999/xlink" xlink:type="simple"><person-group><name name-style="western"><surname>Kalina</surname><given-names>V</given-names></name></person-group> (<year>1981</year>) <article-title>The Palaearctic species of the genus <italic><tp:taxon-name><tp:taxon-name-part taxon-name-part-type="genus">Anastatus</tp:taxon-name-part></tp:taxon-name></italic> Motschulsky, 1860 (<tp:taxon-name><tp:taxon-name-part taxon-name-part-type="order">Hymenoptera</tp:taxon-name-part></tp:taxon-name>, <tp:taxon-name><tp:taxon-name-part taxon-name-part-type="superfamily">Chalcidoidea</tp:taxon-name-part></tp:taxon-name>, <tp:taxon-name><tp:taxon-name-part taxon-name-part-type="family">Eupelmidae</tp:taxon-name-part></tp:taxon-name>) with descriptions of new species.</article-title><source>Silvaecultura Tropica et Subtropica, Prague</source><volume>8</volume>: <fpage>3</fpage>–<lpage>25</lpage>.</mixed-citation></ref></ref-list></tp:taxon-treatment>
