# Supplementary material for: Anastatus Motschulsky (Hymenoptera, Eupelmidae): egg parasitoids of Caligulajaponica Moore (Lepidoptera, Saturniidae) in China
Source: Zookeys. 2019 Oct 17;881:109–34. doi: 10.3897/zookeys.881.34646 (PMC6813174; doi:10.3897/zookeys.881.34646)
Supplement: XML Treatment for Anastatus (Anastatus) japonicus [file zookeys.881.34646-treatment4.xml]

<!DOCTYPE tp:taxon-treatment
  PUBLIC "-//TaxonX//DTD Taxonomic Treatment Publishing DTD v0 20100105//EN" "tax-treatment-NSO.dtd">
<tp:taxon-treatment xmlns:tp="http://www.plazi.org/taxpub"><tp:treatment-meta><kwd-group><label>Taxon classification</label><kwd><named-content xmlns:xlink="http://www.w3.org/1999/xlink" content-type="kingdom">Animalia</named-content></kwd><kwd><named-content xmlns:xlink="http://www.w3.org/1999/xlink" content-type="order">Hymenoptera</named-content></kwd><kwd><named-content xmlns:xlink="http://www.w3.org/1999/xlink" content-type="family">Eupelmidae</named-content></kwd></kwd-group><mixed-citation publication-type="journal"><person-group><name><surname>Chen</surname><given-names>Yong-Ming</given-names></name><name><surname>Gibson</surname><given-names>Gary A.P.</given-names></name><name><surname>Peng</surname><given-names>Ling-Fei</given-names></name><name><surname>Iqbal</surname><given-names>Asim</given-names></name><name><surname>Zang</surname><given-names>Lian-Sheng</given-names></name></person-group><article-title><italic><tp:taxon-name><tp:taxon-name-part taxon-name-part-type="genus" reg="Anastatus">Anastatus</tp:taxon-name-part></tp:taxon-name></italic> Motschulsky (<tp:taxon-name><tp:taxon-name-part taxon-name-part-type="order">Hymenoptera</tp:taxon-name-part></tp:taxon-name>, <tp:taxon-name><tp:taxon-name-part taxon-name-part-type="family">Eupelmidae</tp:taxon-name-part></tp:taxon-name>): egg parasitoids of <italic><tp:taxon-name><tp:taxon-name-part taxon-name-part-type="genus" reg="Caligula">Caligula</tp:taxon-name-part> <tp:taxon-name-part taxon-name-part-type="species" reg="japonica">japonica</tp:taxon-name-part></tp:taxon-name></italic> Moore (<tp:taxon-name><tp:taxon-name-part taxon-name-part-type="order">Lepidoptera</tp:taxon-name-part></tp:taxon-name>, <tp:taxon-name><tp:taxon-name-part taxon-name-part-type="family">Saturniidae</tp:taxon-name-part></tp:taxon-name>) in China</article-title><source>Zookeys</source><day>17</day><month>10</month><year>2019</year><volume>881</volume><fpage>109</fpage><lpage>134</lpage><pub-id pub-id-type="doi">10.3897/zookeys.881.34646</pub-id></mixed-citation></tp:treatment-meta><tp:nomenclature><tp:taxon-name><object-id xmlns:xlink="http://www.w3.org/1999/xlink" content-type="arpha" xlink:type="simple">8B90970B-D5BC-5C9C-B024-5F42D12122AB</object-id>
              <tp:taxon-name-part taxon-name-part-type="genus" reg="Anastatus">Anastatus</tp:taxon-name-part> (<tp:taxon-name-part taxon-name-part-type="subgenus" reg="Anastatus">Anastatus</tp:taxon-name-part>) <tp:taxon-name-part taxon-name-part-type="species" reg="japonicus">japonicus</tp:taxon-name-part></tp:taxon-name><tp:taxon-authority>Ashmead</tp:taxon-authority><xref ref-type="fig" rid="F5">Fig. 5A–H</xref><tp:nomenclature-citation-list><tp:nomenclature-citation><tp:taxon-name>
                  <tp:taxon-name-part taxon-name-part-type="genus" reg="Anastatus">Anastatus</tp:taxon-name-part> <tp:taxon-name-part taxon-name-part-type="species" reg="japonicus">japonicus</tp:taxon-name-part></tp:taxon-name><comment>Ashmead, 1904: 153; syntypes (<named-content xmlns:xlink="http://www.w3.org/1999/xlink" content-type="dwc:institutional_code" xlink:type="simple">USNM</named-content>), examined.</comment></tp:nomenclature-citation><tp:nomenclature-citation><tp:taxon-name>
                  <tp:taxon-name-part taxon-name-part-type="genus" reg="Anastatus">Anastatus</tp:taxon-name-part> <tp:taxon-name-part taxon-name-part-type="species" reg="bifasciatus">bifasciatus</tp:taxon-name-part> <tp:taxon-name-part taxon-name-part-type="subspecies" reg="disparis">disparis</tp:taxon-name-part></tp:taxon-name><comment>Ruschka, 1921: 265. Synonymy by <xref ref-type="bibr" rid="B1">Bouček 1977</xref>: 124–124.</comment></tp:nomenclature-citation><tp:nomenclature-citation><tp:taxon-name>
                  <tp:taxon-name-part taxon-name-part-type="genus" reg="Anastatus">Anastatus</tp:taxon-name-part> <tp:taxon-name-part taxon-name-part-type="species" reg="disparis">disparis</tp:taxon-name-part></tp:taxon-name><comment>; <xref ref-type="bibr" rid="B2">Burgess 1929</xref>: 574, new status for <tp:taxon-name><tp:taxon-name-part taxon-name-part-type="genus" reg="Anastatus">Anastatus</tp:taxon-name-part> <tp:taxon-name-part taxon-name-part-type="species" reg="bifasciatus">bifasciatus</tp:taxon-name-part> <tp:taxon-name-part taxon-name-part-type="subspecies" reg="disparis">disparis</tp:taxon-name-part></tp:taxon-name>.</comment></tp:nomenclature-citation><tp:nomenclature-citation><tp:taxon-name>
                  <tp:taxon-name-part taxon-name-part-type="genus" reg="Anastatus">Anastatus</tp:taxon-name-part> <tp:taxon-name-part taxon-name-part-type="species" reg="japonicus">japonicus</tp:taxon-name-part></tp:taxon-name><comment>; <xref ref-type="bibr" rid="B45">Yang et al. 2015</xref>: 163–164, fig. 84.</comment></tp:nomenclature-citation></tp:nomenclature-citation-list></tp:nomenclature><tp:treatment-sec sec-type="diagnosis" id="SECID0E4OAI"><title>Diagnosis.</title><p><bold>Female.</bold> Macropterous (Fig. <xref ref-type="fig" rid="F5">5A, B</xref>); fore wing with broad hyaline cross band behind marginal vein with similarly curved basal and apical margins so band uniformly wide, and without isolated dark setae medially (Fig. <xref ref-type="fig" rid="F5">5E</xref>). Mesosoma (excluding legs) with mesonotum, prosternum and usually acropleuron anteriorly dark, but at least about posterior two-thirds of acropleuron, pronotum except for dark spot anterior to each spiracle (Fig. <xref ref-type="fig" rid="F5">5B, D</xref>), prepectus (Fig. <xref ref-type="fig" rid="F5">5D</xref>), and tegula at least basally (Fig. <xref ref-type="fig" rid="F5">5C</xref>) contrastingly paler; procoxa, except often in part laterally (Fig. <xref ref-type="fig" rid="F5">5D</xref>), similarly pale as pronotum and acropleuron posteriorly; mesotarsus with all tarsomeres similarly pale yellowish to white or with basal two tarsomeres only inconspicuously darker infuscate in part (Fig. <xref ref-type="fig" rid="F5">5B</xref>). Mesoscutum with posterior concave part comparatively broadly setose but white setae not attaining lateral margins (Fig. <xref ref-type="fig" rid="F5">5C</xref>). Antenna with at least apical funicular slightly transverse and previous one or two funiculars subquadrate.</p><fig id="F5" position="float" orientation="portrait"><object-id xmlns:xlink="http://www.w3.org/1999/xlink" content-type="doi" xlink:type="simple">10.3897/zookeys.881.34646.figure5</object-id><object-id xmlns:xlink="http://www.w3.org/1999/xlink" content-type="arpha" xlink:type="simple">B1D58318-69D3-55B0-A33B-177748F015D0</object-id><label>Figure 5.</label><caption><p><italic><tp:taxon-name><tp:taxon-name-part taxon-name-part-type="genus" reg="Anastatus">Anastatus</tp:taxon-name-part> <tp:taxon-name-part taxon-name-part-type="species" reg="japonicus">japonicus</tp:taxon-name-part></tp:taxon-name></italic><bold>A–E</bold> female: <bold>A</bold> dorsal habitus (6) <bold>B</bold> lateral habitus (4) <bold>C</bold> mesosoma in dorsal view (6) <bold>D</bold> same in lateral view (4) <bold>E</bold> fore wing (5). <bold>F–H</bold> male: <bold>F</bold> lateral habitus (25) <bold>G</bold> antenna (25) <bold>H</bold> clava and apical three funiculars (25) (three lower bars indicate length of clava compared to combined length of apical funiculars). Abbreviations: <abbrev xmlns:xlink="http://www.w3.org/1999/xlink" xlink:title="clava" id="ABBRID0EMRAI" xlink:type="simple">clv</abbrev> = clava, <abbrev xmlns:xlink="http://www.w3.org/1999/xlink" xlink:title="flagellomere" id="ABBRID0EQRAI" xlink:type="simple">flx</abbrev> = flagellomere number.</p></caption><graphic xmlns:xlink="http://www.w3.org/1999/xlink" xlink:href="zookeys-881-109-g005.jpg" position="float" orientation="portrait" xlink:type="simple" id="oo_347806.jpg"><uri content-type="original_file" xlink:type="simple">https://binary.pensoft.net/fig/347806</uri></graphic></fig><p><bold>Male.</bold> Structure as well as color, setae and sculptural patterns (Fig. <xref ref-type="fig" rid="F5">5F</xref>) similar to those described for <italic><tp:taxon-name><tp:taxon-name-part taxon-name-part-type="genus" reg="Anastatus">A.</tp:taxon-name-part> <tp:taxon-name-part taxon-name-part-type="species" reg="gansuensis">gansuensis</tp:taxon-name-part></tp:taxon-name></italic> except clava at least about as long as combined length of fl6–fl8 (Fig. <xref ref-type="fig" rid="F5">5H</xref>), with fl8 and fl7 slightly transverse to quadrate and fl6 and fl5 slightly longer than wide (Fig. <xref ref-type="fig" rid="F5">5H</xref>).</p></tp:treatment-sec><tp:treatment-sec sec-type="distribution" id="SECID0EUSAI"><title>Distribution.</title><p><italic><tp:taxon-name><tp:taxon-name-part taxon-name-part-type="genus" reg="Anastatus">Anastatus</tp:taxon-name-part> <tp:taxon-name-part taxon-name-part-type="species" reg="japonicus">japonicus</tp:taxon-name-part></tp:taxon-name></italic> (Genbank accession no. <ext-link xmlns:xlink="http://www.w3.org/1999/xlink" ext-link-type="gen" xlink:href="MK604240" xlink:type="simple">MK604240</ext-link>) was reported previously from China (Beijing, Fujian, Guangdong, Guangxi, Hong Kong, Jiangsu, Jilin, Liaoning, Shaanxi, Shandong) by several authors (<xref ref-type="bibr" rid="B12">Han et al. 1999</xref>; <xref ref-type="bibr" rid="B14">He 2001</xref>; <xref ref-type="bibr" rid="B15">He et al. 2001</xref>). We reared it in the field from the following localities: <bold>Gansu Province</bold>: Kang Co., Longnan City, collected 23.I.2018, Yong-Ming Chen (1♀, 1♂ <abbrev xmlns:xlink="http://www.w3.org/1999/xlink" content-type="institution" xlink:title="Al. I. Cuza University, Iaşi, Romania, Lucian Fusu collection" id="ABBRID0EYTAI" xlink:type="simple">AICF</abbrev>; 1♀, 1♂ <named-content xmlns:xlink="http://www.w3.org/1999/xlink" content-type="dwc:institutional_code" xlink:type="simple">BMNH</named-content>; 21♀, 16♂ <named-content xmlns:xlink="http://www.w3.org/1999/xlink" content-type="dwc:institutional_code" xlink:type="simple">CNC</named-content>; 5♀, 3♂ <abbrev xmlns:xlink="http://www.w3.org/1999/xlink" content-type="institution" xlink:title="Biological Control Research Institute, Fujian Agriculture and Forestry University, Fuzhou, China" id="ABBRID0EHUAI" xlink:type="simple">FAFU</abbrev>; 7♀,6♂ <named-content xmlns:xlink="http://www.w3.org/1999/xlink" content-type="dwc:institutional_code" xlink:type="simple">IZCAS</named-content>; 1♀, 1♂ <named-content xmlns:xlink="http://www.w3.org/1999/xlink" content-type="dwc:institutional_code" xlink:type="simple">USNM</named-content>). <bold>Jilin Province</bold>: Changchun City, Jilin Agricultural University, 20.VII.2017, Yong-Ming Chen (1♀, 1♂ <abbrev xmlns:xlink="http://www.w3.org/1999/xlink" content-type="institution" xlink:title="Al. I. Cuza University, Iaşi, Romania, Lucian Fusu collection" id="ABBRID0EYUAI" xlink:type="simple">AICF</abbrev>; 1♀, 1♂ <named-content xmlns:xlink="http://www.w3.org/1999/xlink" content-type="dwc:institutional_code" xlink:type="simple">BMNH</named-content>; 33♀, 17♂ <named-content xmlns:xlink="http://www.w3.org/1999/xlink" content-type="dwc:institutional_code" xlink:type="simple">CNC</named-content>; 1♀, 1♂ <named-content xmlns:xlink="http://www.w3.org/1999/xlink" content-type="dwc:institutional_code" xlink:type="simple">USNM</named-content>).</p><p>Extralimital distribution listed for <italic><tp:taxon-name><tp:taxon-name-part taxon-name-part-type="genus" reg="Anastatus">A.</tp:taxon-name-part> <tp:taxon-name-part taxon-name-part-type="species" reg="japonicus">japonicus</tp:taxon-name-part></tp:taxon-name></italic> by <xref ref-type="bibr" rid="B30">Noyes (2019)</xref> includes at least one country from all biogeographic regions except the Neotropical. It is widely distributed throughout the entire Palaearctic region where it is native.</p></tp:treatment-sec><tp:treatment-sec sec-type="host" id="SECID0E4VAI"><title>Hosts.</title><p><xref ref-type="bibr" rid="B30">Noyes (2019)</xref> lists <italic><tp:taxon-name><tp:taxon-name-part taxon-name-part-type="genus" reg="Anastatus">A.</tp:taxon-name-part> <tp:taxon-name-part taxon-name-part-type="species" reg="japonicus">japonicus</tp:taxon-name-part></tp:taxon-name></italic> as a parasitoid of over 15 host species in two families of <tp:taxon-name><tp:taxon-name-part taxon-name-part-type="order">Hemiptera</tp:taxon-name-part></tp:taxon-name> (<tp:taxon-name><tp:taxon-name-part taxon-name-part-type="family">Alydidae</tp:taxon-name-part></tp:taxon-name>, <tp:taxon-name><tp:taxon-name-part taxon-name-part-type="family">Pentatomidae</tp:taxon-name-part></tp:taxon-name>) and five families of <tp:taxon-name><tp:taxon-name-part taxon-name-part-type="order">Lepidoptera</tp:taxon-name-part></tp:taxon-name> (<tp:taxon-name><tp:taxon-name-part taxon-name-part-type="subfamily">Lymantriinae</tp:taxon-name-part></tp:taxon-name> (<tp:taxon-name><tp:taxon-name-part taxon-name-part-type="family">Erebidae</tp:taxon-name-part></tp:taxon-name>), <tp:taxon-name><tp:taxon-name-part taxon-name-part-type="family">Lasiocampidae</tp:taxon-name-part></tp:taxon-name>, <tp:taxon-name><tp:taxon-name-part taxon-name-part-type="family">Notodontidae</tp:taxon-name-part></tp:taxon-name>, <tp:taxon-name><tp:taxon-name-part taxon-name-part-type="family">Papilionidae</tp:taxon-name-part></tp:taxon-name>, <tp:taxon-name><tp:taxon-name-part taxon-name-part-type="family">Saturniidae</tp:taxon-name-part></tp:taxon-name>), sometimes as a hyperparasitoid through <tp:taxon-name><tp:taxon-name-part taxon-name-part-type="family">Braconidae</tp:taxon-name-part></tp:taxon-name> and <tp:taxon-name><tp:taxon-name-part taxon-name-part-type="family">Encyrtidae</tp:taxon-name-part></tp:taxon-name> primary parasitoids (<xref ref-type="bibr" rid="B31">Peck 1963</xref>; <xref ref-type="bibr" rid="B20">Kochetova 1968</xref>). It was reared in China previously on <italic><tp:taxon-name><tp:taxon-name-part taxon-name-part-type="genus" reg="Antheraea">A.</tp:taxon-name-part> <tp:taxon-name-part taxon-name-part-type="species" reg="pernyi">pernyi</tp:taxon-name-part></tp:taxon-name></italic> (<xref ref-type="bibr" rid="B40">Wu et al. 2000</xref>) and it has been utilized for biocontrol of the litchi stink bug, <italic><tp:taxon-name><tp:taxon-name-part taxon-name-part-type="genus" reg="Tessaratoma">T.</tp:taxon-name-part> <tp:taxon-name-part taxon-name-part-type="species" reg="papillosa">papillosa</tp:taxon-name-part></tp:taxon-name></italic>, being identified in the literature most commonly either as <italic><tp:taxon-name><tp:taxon-name-part taxon-name-part-type="genus" reg="Anastatus">Anastatus</tp:taxon-name-part></tp:taxon-name></italic> sp. (<xref ref-type="bibr" rid="B28">Lu and Yang 1983</xref>; <xref ref-type="bibr" rid="B25">Lin and Lin 1998</xref>) or as <italic><tp:taxon-name><tp:taxon-name-part taxon-name-part-type="genus" reg="Anastatus">A.</tp:taxon-name-part> <tp:taxon-name-part taxon-name-part-type="species" reg="japonicus">japonicus</tp:taxon-name-part></tp:taxon-name></italic> (<xref ref-type="bibr" rid="B42">Xin and Li 1989</xref>, <xref ref-type="bibr" rid="B43">1990</xref>; <xref ref-type="bibr" rid="B38">Tang et al. 1993</xref>; <xref ref-type="bibr" rid="B41">Xian et al. 2008</xref>; <xref ref-type="bibr" rid="B22">Li et al. 2017</xref>). Here we newly report it as an egg parasitoid of <italic><tp:taxon-name><tp:taxon-name-part taxon-name-part-type="genus" reg="Caligula">C.</tp:taxon-name-part> <tp:taxon-name-part taxon-name-part-type="species" reg="japonica">japonica</tp:taxon-name-part></tp:taxon-name></italic>.</p><!--PageBreak --></tp:treatment-sec><tp:treatment-sec sec-type="remarks" id="SECID0EK2AI"><title>Remarks.</title><p>Females of <italic><tp:taxon-name><tp:taxon-name-part taxon-name-part-type="genus" reg="Anastatus">A.</tp:taxon-name-part> <tp:taxon-name-part taxon-name-part-type="species" reg="japonicus">japonicus</tp:taxon-name-part></tp:taxon-name></italic> are most easily distinguished from two species with macropterous females reared from <italic><tp:taxon-name><tp:taxon-name-part taxon-name-part-type="genus" reg="Caligula">C.</tp:taxon-name-part> <tp:taxon-name-part taxon-name-part-type="species" reg="japonica">japonica</tp:taxon-name-part></tp:taxon-name></italic> by the acropleuron being extensively paler, lighter brown to yellowish (Fig. <xref ref-type="fig" rid="F5">5D</xref>), in contrast with its dark mesonotum (Fig. <xref ref-type="fig" rid="F5">5C</xref>). Females of <italic><tp:taxon-name><tp:taxon-name-part taxon-name-part-type="genus" reg="Anastatus">A.</tp:taxon-name-part> <tp:taxon-name-part taxon-name-part-type="species" reg="fulloi">fulloi</tp:taxon-name-part></tp:taxon-name></italic> and <italic><tp:taxon-name><tp:taxon-name-part taxon-name-part-type="genus" reg="Anastatus">A.</tp:taxon-name-part> <tp:taxon-name-part taxon-name-part-type="species" reg="gansuensis">gansuensis</tp:taxon-name-part></tp:taxon-name></italic> either have the acropleuron entirely dark (Fig. <xref ref-type="fig" rid="F1">1D</xref>, <xref ref-type="fig" rid="F2">2F</xref>), similar in color to the mesonotum, or paler anteriorly only near the base of the prepectus (Fig. <xref ref-type="fig" rid="F2">2F</xref>).</p><p>As noted under <italic><tp:taxon-name><tp:taxon-name-part taxon-name-part-type="genus" reg="Anastatus">A.</tp:taxon-name-part> <tp:taxon-name-part taxon-name-part-type="species" reg="fulloi">fulloi</tp:taxon-name-part></tp:taxon-name></italic>, males of <italic><tp:taxon-name><tp:taxon-name-part taxon-name-part-type="genus" reg="Anastatus">A.</tp:taxon-name-part> <tp:taxon-name-part taxon-name-part-type="species" reg="japonicus">japonicus</tp:taxon-name-part></tp:taxon-name></italic> and <italic><tp:taxon-name><tp:taxon-name-part taxon-name-part-type="genus" reg="Anastatus">A.</tp:taxon-name-part> <tp:taxon-name-part taxon-name-part-type="species" reg="fulloi">fulloi</tp:taxon-name-part></tp:taxon-name></italic> are differentiated from those of <italic><tp:taxon-name><tp:taxon-name-part taxon-name-part-type="genus" reg="Anastatus">A.</tp:taxon-name-part> <tp:taxon-name-part taxon-name-part-type="species" reg="gansuensis">gansuensis</tp:taxon-name-part></tp:taxon-name></italic> and <italic><tp:taxon-name><tp:taxon-name-part taxon-name-part-type="genus" reg="Anastatus">A.</tp:taxon-name-part> <tp:taxon-name-part taxon-name-part-type="species" reg="meilingensis">meilingensis</tp:taxon-name-part></tp:taxon-name></italic> by a longer clava relative to the combined length of the apical funiculars. This is because in <italic><tp:taxon-name><tp:taxon-name-part taxon-name-part-type="genus" reg="Anastatus">A.</tp:taxon-name-part> <tp:taxon-name-part taxon-name-part-type="species" reg="fulloi">fulloi</tp:taxon-name-part></tp:taxon-name></italic> (Fig. <xref ref-type="fig" rid="F1">1H</xref>) and <italic><tp:taxon-name><tp:taxon-name-part taxon-name-part-type="genus" reg="Anastatus">A.</tp:taxon-name-part> <tp:taxon-name-part taxon-name-part-type="species" reg="japonicus">japonicus</tp:taxon-name-part></tp:taxon-name></italic> (Fig. <xref ref-type="fig" rid="F5">5H</xref>) the apical funiculars are somewhat shorter compared to those of <italic><tp:taxon-name><tp:taxon-name-part taxon-name-part-type="genus" reg="Anastatus">A.</tp:taxon-name-part> <tp:taxon-name-part taxon-name-part-type="species" reg="gansuensis">gansuensis</tp:taxon-name-part></tp:taxon-name></italic> (Fig. <xref ref-type="fig" rid="F4">4H</xref>) and <italic><tp:taxon-name><tp:taxon-name-part taxon-name-part-type="genus" reg="Anastatus">A.</tp:taxon-name-part> <tp:taxon-name-part taxon-name-part-type="species" reg="meilingensis">meilingensis</tp:taxon-name-part></tp:taxon-name></italic> (Fig. <xref ref-type="fig" rid="F6">6H</xref>). Currently, we cannot reliably differentiate <italic><tp:taxon-name><tp:taxon-name-part taxon-name-part-type="genus" reg="Anastatus">A.</tp:taxon-name-part> <tp:taxon-name-part taxon-name-part-type="species" reg="japonicus">japonicus</tp:taxon-name-part></tp:taxon-name></italic> from <italic><tp:taxon-name><tp:taxon-name-part taxon-name-part-type="genus" reg="Anastatus">A.</tp:taxon-name-part> <tp:taxon-name-part taxon-name-part-type="species" reg="fulloi">fulloi</tp:taxon-name-part></tp:taxon-name></italic> males.</p></tp:treatment-sec><tp:treatment-sec><!--Section generated to contain objects referenced in tp:taxon-treatment.--><fig id="F1" position="float" orientation="portrait"><object-id xmlns:xlink="http://www.w3.org/1999/xlink" content-type="doi" xlink:type="simple">10.3897/zookeys.881.34646.figure1</object-id><object-id xmlns:xlink="http://www.w3.org/1999/xlink" content-type="arpha" xlink:type="simple">D16CED39-ED71-58CA-B54B-FE4F4062E5E7</object-id><label>Figure 1.</label><caption><p><italic><tp:taxon-name><tp:taxon-name-part taxon-name-part-type="genus" reg="Anastatus">Anastatus</tp:taxon-name-part> <tp:taxon-name-part taxon-name-part-type="species" reg="fulloi">fulloi</tp:taxon-name-part></tp:taxon-name></italic><bold>A–E</bold> female: <bold>A</bold> dorsal habitus (13) <bold>B</bold> lateral habitus (12) <bold>C</bold> dorsal mesosoma (13) <bold>D</bold> lateral mesosoma (12) <bold>E</bold> fore wing (14). <bold>F–H</bold> male: <bold>F</bold> lateral habitus (22) <bold>G</bold> antenna (32) <bold>H</bold> clava and apical three funiculars (32) (three lower bars indicate length of clava compared to combined length of apical funiculars). Abbreviations: <abbrev xmlns:xlink="http://www.w3.org/1999/xlink" xlink:title="clava" id="ABBRID0EUWAG" xlink:type="simple">clv</abbrev> = clava, <abbrev xmlns:xlink="http://www.w3.org/1999/xlink" xlink:title="flagellomere" id="ABBRID0EYWAG" xlink:type="simple">flx</abbrev> = flagellomere number.</p></caption><graphic xmlns:xlink="http://www.w3.org/1999/xlink" xlink:href="zookeys-881-109-g001.jpg" position="float" orientation="portrait" xlink:type="simple" id="oo_347802.jpg"><uri content-type="original_file" xlink:type="simple">https://binary.pensoft.net/fig/347802</uri></graphic></fig><fig id="F2" position="float" orientation="portrait"><object-id xmlns:xlink="http://www.w3.org/1999/xlink" content-type="doi" xlink:type="simple">10.3897/zookeys.881.34646.figure2</object-id><object-id xmlns:xlink="http://www.w3.org/1999/xlink" content-type="arpha" xlink:type="simple">D679EA98-2AFE-5211-A8D1-046938043317</object-id><label>Figure 2.</label><caption><p><italic><tp:taxon-name><tp:taxon-name-part taxon-name-part-type="genus" reg="Anastatus">Anastatus</tp:taxon-name-part> <tp:taxon-name-part taxon-name-part-type="species" reg="gansuensis">gansuensis</tp:taxon-name-part></tp:taxon-name></italic>, female <bold>A</bold> dorsal habitus (9) <bold>B</bold> lateral habitus (7) <bold>C</bold> head in frontal view (10) <bold>D</bold>, same in dorsal view (9) <bold>E</bold> mesosoma in dorsal view (9) <bold>F</bold> same in lateral view (7) <bold>G</bold> antenna (10) <bold>H</bold> pedicel and basal three funiculars (10) <bold>I</bold> clava and apical three funiculars (10). Abbreviations: <abbrev xmlns:xlink="http://www.w3.org/1999/xlink" xlink:title="clava" id="ABBRID0ETJBG" xlink:type="simple">clv</abbrev> = clava, <abbrev xmlns:xlink="http://www.w3.org/1999/xlink" xlink:title="flagellomere" id="ABBRID0EXJBG" xlink:type="simple">flx</abbrev> = flagellomere number; <abbrev xmlns:xlink="http://www.w3.org/1999/xlink" xlink:title="pedicel" id="ABBRID0E2JBG" xlink:type="simple">pdl</abbrev> = pedicel</p></caption><graphic xmlns:xlink="http://www.w3.org/1999/xlink" xlink:href="zookeys-881-109-g002.jpg" position="float" orientation="portrait" xlink:type="simple" id="oo_347803.jpg"><uri content-type="original_file" xlink:type="simple">https://binary.pensoft.net/fig/347803</uri></graphic></fig><fig id="F4" position="float" orientation="portrait"><object-id xmlns:xlink="http://www.w3.org/1999/xlink" content-type="doi" xlink:type="simple">10.3897/zookeys.881.34646.figure4</object-id><object-id xmlns:xlink="http://www.w3.org/1999/xlink" content-type="arpha" xlink:type="simple">73AEFC02-AC8D-5F84-B8C3-215223E1F18B</object-id><label>Figure 4.</label><caption><p><italic><tp:taxon-name><tp:taxon-name-part taxon-name-part-type="genus" reg="Anastatus">Anastatus</tp:taxon-name-part> <tp:taxon-name-part taxon-name-part-type="species" reg="gansuensis">gansuensis</tp:taxon-name-part></tp:taxon-name></italic>, male <bold>A</bold> dorsal habitus (17) <bold>B</bold> lateral habitus (16) <bold>C</bold> head in frontal view (19) <bold>D</bold> mesosoma in lateral view (16) <bold>E</bold> propodeum (17) <bold>F</bold> fore wing (17) <bold>G</bold> antenna (18) <bold>H</bold> pedicel and basal three funiculars (18) (three lower bars indicate length of clava compared to combined length of apical funiculars). Abbreviations: <abbrev xmlns:xlink="http://www.w3.org/1999/xlink" xlink:title="clava" id="ABBRID0E2NBG" xlink:type="simple">clv</abbrev> = clava, <abbrev xmlns:xlink="http://www.w3.org/1999/xlink" xlink:title="flagellomere" id="ABBRID0E6NBG" xlink:type="simple">flx</abbrev> = flagellomere number.</p></caption><graphic xmlns:xlink="http://www.w3.org/1999/xlink" xlink:href="zookeys-881-109-g004.jpg" position="float" orientation="portrait" xlink:type="simple" id="oo_347805.jpg"><uri content-type="original_file" xlink:type="simple">https://binary.pensoft.net/fig/347805</uri></graphic></fig><fig id="F6" position="float" orientation="portrait"><object-id xmlns:xlink="http://www.w3.org/1999/xlink" content-type="doi" xlink:type="simple">10.3897/zookeys.881.34646.figure6</object-id><object-id xmlns:xlink="http://www.w3.org/1999/xlink" content-type="arpha" xlink:type="simple">D5DA8D27-D096-5318-A026-FB8DABC69121</object-id><label>Figure 6.</label><caption><p><italic><tp:taxon-name><tp:taxon-name-part taxon-name-part-type="genus" reg="Anastatus">Anastatus</tp:taxon-name-part> <tp:taxon-name-part taxon-name-part-type="species" reg="meilingensis">meilingensis</tp:taxon-name-part></tp:taxon-name></italic><bold>A–E</bold> female (2): <bold>A</bold> dorsal habitus <bold>B</bold> lateral habitus <bold>C</bold> dorsal mesosoma <bold>D</bold> lateral mesosoma <bold>E</bold> fore wing, dorsal view. <bold>F–H</bold> male (19): <bold>F</bold> lateral habitus <bold>G</bold> antenna <bold>H</bold> clava and apical three funiculars (three lower bars indicate length of clava compared to combined length of apical funiculars). Abbreviations: <abbrev xmlns:xlink="http://www.w3.org/1999/xlink" xlink:title="remnant of hyaline cross band of fore wing" id="ABBRID0EQHBI" xlink:type="simple">cbr</abbrev> = remnant of hyaline cross band, <abbrev xmlns:xlink="http://www.w3.org/1999/xlink" xlink:title="clava" id="ABBRID0EUHBI" xlink:type="simple">clv</abbrev> = clava, <abbrev xmlns:xlink="http://www.w3.org/1999/xlink" xlink:title="flagellomere" id="ABBRID0EYHBI" xlink:type="simple">flx</abbrev> = flagellomere number.</p></caption><graphic xmlns:xlink="http://www.w3.org/1999/xlink" xlink:href="zookeys-881-109-g006.jpg" position="float" orientation="portrait" xlink:type="simple" id="oo_347807.jpg"><uri content-type="original_file" xlink:type="simple">https://binary.pensoft.net/fig/347807</uri></graphic></fig></tp:treatment-sec><ref-list><ref id="B1"><mixed-citation xmlns:xlink="http://www.w3.org/1999/xlink" xlink:type="simple"><person-group><name name-style="western"><surname>Bouček</surname><given-names>Z</given-names></name></person-group> (<year>1977</year>) A faunistic review of the Yugoslavian <tp:taxon-name><tp:taxon-name-part taxon-name-part-type="superfamily">Chalcidoidea</tp:taxon-name-part></tp:taxon-name> (Parasitic <tp:taxon-name><tp:taxon-name-part taxon-name-part-type="order">Hymenoptera</tp:taxon-name-part></tp:taxon-name>). Acta Entomologica Jugoslavica 13(Supplement): 1–145.</mixed-citation></ref><ref id="B2"><mixed-citation xmlns:xlink="http://www.w3.org/1999/xlink" xlink:type="simple"><person-group><name name-style="western"><surname>Burgess</surname><given-names>AF</given-names></name></person-group> (<year>1929</year>) The control of some imported tree defoliating insects. Transactions 4<sup>th</sup> International Congress of Entomology, Ithaca, 1928, 571–578.</mixed-citation></ref><ref id="B45"><mixed-citation xmlns:xlink="http://www.w3.org/1999/xlink" xlink:type="simple"><person-group><name name-style="western"><surname>Yang</surname><given-names>ZQ</given-names></name><name name-style="western"><surname>Yao</surname><given-names>YX</given-names></name><name name-style="western"><surname>Cao</surname><given-names>LM</given-names></name></person-group> (<year>2015</year>) <source><tp:taxon-name><tp:taxon-name-part taxon-name-part-type="superfamily">Chalcidoidea</tp:taxon-name-part></tp:taxon-name> parasitizing forest defoliators (<tp:taxon-name><tp:taxon-name-part taxon-name-part-type="order">Hymenoptera</tp:taxon-name-part></tp:taxon-name>).</source><publisher-name>Science Press</publisher-name>, <publisher-loc>Beijing</publisher-loc>, <size units="page">283 pp</size>. [21 pls]</mixed-citation></ref><ref id="B12"><mixed-citation xmlns:xlink="http://www.w3.org/1999/xlink" xlink:type="simple"><person-group><name name-style="western"><surname>Han</surname><given-names>SC</given-names></name><name name-style="western"><surname>Liu</surname><given-names>WH</given-names></name><name name-style="western"><surname>Chen</surname><given-names>QX</given-names></name><name name-style="western"><surname>Zeng</surname><given-names>BK</given-names></name><name name-style="western"><surname>Chen</surname><given-names>NR</given-names></name><name name-style="western"><surname>Lin</surname><given-names>JX</given-names></name><name name-style="western"><surname>Yu</surname><given-names>FX</given-names></name></person-group> (<year>1999</year>) <article-title>Mass releasing <italic><tp:taxon-name><tp:taxon-name-part taxon-name-part-type="genus">Anastatus</tp:taxon-name-part> <tp:taxon-name-part taxon-name-part-type="species">japonicus</tp:taxon-name-part></tp:taxon-name></italic> to control <italic><tp:taxon-name><tp:taxon-name-part taxon-name-part-type="genus">Tessaratoma</tp:taxon-name-part> <tp:taxon-name-part taxon-name-part-type="species">papillosa</tp:taxon-name-part></tp:taxon-name></italic> in Hong Kong.</article-title><source>Chinese Journal of Biological Control</source><volume>15</volume>: <fpage>54</fpage>–<lpage>6</lpage>.</mixed-citation></ref><ref id="B14"><mixed-citation xmlns:xlink="http://www.w3.org/1999/xlink" xlink:type="simple"><person-group><name name-style="western"><surname>He</surname><given-names>DP</given-names></name></person-group> (<year>2001</year>) <article-title>On the integrated management of litchi pests in Guangdong province.</article-title><source>South China Fruits</source><volume>30</volume>: <fpage>23</fpage>–<lpage>26</lpage>.</mixed-citation></ref><ref id="B15"><mixed-citation xmlns:xlink="http://www.w3.org/1999/xlink" xlink:type="simple"><person-group><name name-style="western"><surname>He</surname><given-names>JX</given-names></name><name name-style="western"><surname>Zhang</surname><given-names>F</given-names></name><name name-style="western"><surname>Zhang</surname><given-names>JM</given-names></name><name name-style="western"><surname>Luo</surname><given-names>C</given-names></name></person-group> (<year>2001</year>) <article-title>Effect of releasing <italic><tp:taxon-name><tp:taxon-name-part taxon-name-part-type="genus">Anastatus</tp:taxon-name-part> <tp:taxon-name-part taxon-name-part-type="species">uaponicus</tp:taxon-name-part></tp:taxon-name></italic> [sic] in the field.</article-title><source>Beijing Agricultural Sciences</source><volume>19</volume>: <fpage>21</fpage>–<lpage>23</lpage>.</mixed-citation></ref><ref id="B30"><mixed-citation xmlns:xlink="http://www.w3.org/1999/xlink" xlink:type="simple"><person-group><name name-style="western"><surname>Noyes</surname><given-names>JS</given-names></name></person-group> (<year>2019</year>) Universal <tp:taxon-name><tp:taxon-name-part taxon-name-part-type="superfamily">Chalcidoidea</tp:taxon-name-part></tp:taxon-name> Database. <ext-link xlink:type="simple" ext-link-type="uri" xlink:href="http://www.nhm.ac.uk/our-science/data/chalcidoids/">http://www.nhm.ac.uk/our-science/data/chalcidoids/</ext-link> [accessed 14 February 2019]</mixed-citation></ref><ref id="B31"><mixed-citation xmlns:xlink="http://www.w3.org/1999/xlink" xlink:type="simple"><person-group><name name-style="western"><surname>Peck</surname><given-names>O</given-names></name></person-group> (<year>1963</year>) <article-title>A catalogue of the Nearctic <tp:taxon-name><tp:taxon-name-part taxon-name-part-type="superfamily">Chalcidoidea</tp:taxon-name-part></tp:taxon-name> (<tp:taxon-name><tp:taxon-name-part taxon-name-part-type="class">Insecta</tp:taxon-name-part></tp:taxon-name>; <tp:taxon-name><tp:taxon-name-part taxon-name-part-type="order">Hymenoptera</tp:taxon-name-part></tp:taxon-name>).</article-title><source>Canadian Entomologist (Supplement)</source><volume>30</volume>: <fpage>497</fpage>–<lpage>500</lpage>. <ext-link xlink:type="simple" ext-link-type="doi" xlink:href="10.4039/entm9530fv">https://doi.org/10.4039/entm9530fv</ext-link></mixed-citation></ref><ref id="B20"><mixed-citation xmlns:xlink="http://www.w3.org/1999/xlink" xlink:type="simple"><person-group><name name-style="western"><surname>Kochetova</surname><given-names>NI</given-names></name></person-group> (<year>1968</year>) <article-title>The sex ratio in <italic><tp:taxon-name><tp:taxon-name-part taxon-name-part-type="genus">Anastatus</tp:taxon-name-part> <tp:taxon-name-part taxon-name-part-type="species">disparis</tp:taxon-name-part></tp:taxon-name></italic> Rusch. (<tp:taxon-name><tp:taxon-name-part taxon-name-part-type="order">Hymenoptera</tp:taxon-name-part></tp:taxon-name>, <tp:taxon-name><tp:taxon-name-part taxon-name-part-type="family">Euplmidae</tp:taxon-name-part></tp:taxon-name>) when developing in different hosts.</article-title><source>Zoologicheskiy Zhurnal</source><volume>47</volume>: <fpage>1572</fpage>–<lpage>1574</lpage>.</mixed-citation></ref><ref id="B40"><mixed-citation xmlns:xlink="http://www.w3.org/1999/xlink" xlink:type="simple"><person-group><name name-style="western"><surname>Wu</surname><given-names>ZQ</given-names></name><name name-style="western"><surname>Liu</surname><given-names>XD</given-names></name><name name-style="western"><surname>Lin</surname><given-names>BQ</given-names></name></person-group> (<year>2000</year>) <article-title>Preliminary study on the method to lure <italic><tp:taxon-name><tp:taxon-name-part taxon-name-part-type="genus">Anastatus</tp:taxon-name-part> <tp:taxon-name-part taxon-name-part-type="species">japonicus</tp:taxon-name-part></tp:taxon-name></italic> Ashmead using eggs of tussah worm.</article-title><source>Journal of Fujian Agricultural University</source><volume>29</volume>: <fpage>50</fpage>–<lpage>53</lpage>.</mixed-citation></ref><ref id="B28"><mixed-citation xmlns:xlink="http://www.w3.org/1999/xlink" xlink:type="simple"><person-group><name name-style="western"><surname>Lu</surname><given-names>AP</given-names></name><name name-style="western"><surname>Yang</surname><given-names>QY</given-names></name></person-group> (<year>1983</year>) <article-title>The study of ontogenesis of <italic><tp:taxon-name><tp:taxon-name-part taxon-name-part-type="genus">Anastatus</tp:taxon-name-part></tp:taxon-name></italic> sp.</article-title><source>Natural Enemies of Insects</source><volume>5</volume>: <fpage>215</fpage>–<lpage>221</lpage>. [In Chinese]</mixed-citation></ref><ref id="B25"><mixed-citation xmlns:xlink="http://www.w3.org/1999/xlink" xlink:type="simple"><person-group><name name-style="western"><surname>Lin</surname><given-names>NQ</given-names></name><name name-style="western"><surname>Lin</surname><given-names>HT</given-names></name></person-group> (<year>1998</year>) <article-title>Preliminary report on the artificial egg for <italic><tp:taxon-name><tp:taxon-name-part taxon-name-part-type="genus">Anastatus</tp:taxon-name-part></tp:taxon-name></italic> sp. (<tp:taxon-name><tp:taxon-name-part taxon-name-part-type="order">Hymenoptera</tp:taxon-name-part></tp:taxon-name>: <tp:taxon-name><tp:taxon-name-part taxon-name-part-type="family">Eupelmidae</tp:taxon-name-part></tp:taxon-name>).</article-title><source>Wuyi Science Journal</source><volume>14</volume>: <fpage>206</fpage>–<lpage>211</lpage>. [In Chinese]</mixed-citation></ref><ref id="B42"><mixed-citation xmlns:xlink="http://www.w3.org/1999/xlink" xlink:type="simple"><person-group><name name-style="western"><surname>Xin</surname><given-names>JQ</given-names></name><name name-style="western"><surname>Li</surname><given-names>LY</given-names></name></person-group> (<year>1989</year>) <article-title>Observation on the ovipositional behaviour of <italic><tp:taxon-name><tp:taxon-name-part taxon-name-part-type="genus">Anastatus</tp:taxon-name-part> <tp:taxon-name-part taxon-name-part-type="species">japonicus</tp:taxon-name-part></tp:taxon-name></italic> (Ashmead) by in vitro rearing method and the results of its continuous rearing in vitro.</article-title><source>Natural Enemies of Insects</source><volume>11</volume>: <fpage>61</fpage>–<lpage>64</lpage>. [In Chinese]</mixed-citation></ref><ref id="B43"><mixed-citation xmlns:xlink="http://www.w3.org/1999/xlink" xlink:type="simple"><person-group><name name-style="western"><surname>Xin</surname><given-names>JQ</given-names></name><name name-style="western"><surname>Li</surname><given-names>LY</given-names></name></person-group> (<year>1990</year>) <article-title>In vitro rearing of an egg-parasite, <italic><tp:taxon-name><tp:taxon-name-part taxon-name-part-type="genus">Anastatus</tp:taxon-name-part> <tp:taxon-name-part taxon-name-part-type="species">japonicus</tp:taxon-name-part></tp:taxon-name></italic> Ashmead.</article-title><source>Acta Entomological Sinica</source><volume>33</volume>: <fpage>166</fpage>–<lpage>173</lpage>. [In Chinese]</mixed-citation></ref><ref id="B38"><mixed-citation xmlns:xlink="http://www.w3.org/1999/xlink" xlink:type="simple"><person-group><name name-style="western"><surname>Tang</surname><given-names>YQ</given-names></name><name name-style="western"><surname>Lin</surname><given-names>QY</given-names></name><name name-style="western"><surname>Chen</surname><given-names>ZM</given-names></name></person-group> (<year>1993</year>) <article-title>Intraspecific Host Discrimination of <italic><tp:taxon-name><tp:taxon-name-part taxon-name-part-type="genus">Anastatus</tp:taxon-name-part> <tp:taxon-name-part taxon-name-part-type="species">japonicus</tp:taxon-name-part></tp:taxon-name></italic> Ashmead (<tp:taxon-name><tp:taxon-name-part taxon-name-part-type="order">Hymenoptera</tp:taxon-name-part></tp:taxon-name>: <tp:taxon-name><tp:taxon-name-part taxon-name-part-type="family">Eupelmidae</tp:taxon-name-part></tp:taxon-name>).</article-title><source>Journal of Fujian Agricultural College (Natural Sciences Edition)</source><volume>22</volume>(<issue>2</issue>): <fpage>173</fpage>–<lpage>178</lpage>. [In Chinese]</mixed-citation></ref><ref id="B41"><mixed-citation xmlns:xlink="http://www.w3.org/1999/xlink" xlink:type="simple"><person-group><name name-style="western"><surname>Xian</surname><given-names>JD</given-names></name><name name-style="western"><surname>Liang</surname><given-names>GW</given-names></name><name name-style="western"><surname>Chen</surname><given-names>JJ</given-names></name><name name-style="western"><surname>Huang</surname><given-names>XH</given-names></name></person-group> (<year>2008</year>) <article-title>Control efficacy of <italic><tp:taxon-name><tp:taxon-name-part taxon-name-part-type="genus">Anastatus</tp:taxon-name-part> <tp:taxon-name-part taxon-name-part-type="species">japonicus</tp:taxon-name-part></tp:taxon-name></italic> on the Natural Population of <italic><tp:taxon-name><tp:taxon-name-part taxon-name-part-type="genus">Tessaratoma</tp:taxon-name-part> <tp:taxon-name-part taxon-name-part-type="species">papillosa</tp:taxon-name-part></tp:taxon-name></italic>.</article-title><source>Journal of South China Agricultural University</source><volume>29</volume>: <fpage>47</fpage>–<lpage>50</lpage>. [In Chinese] <ext-link xlink:type="simple" ext-link-type="doi" xlink:href="10.2753/CED1061-1932410306">https://doi.org/10.2753/CED1061-1932410306</ext-link></mixed-citation></ref><ref id="B22"><mixed-citation xmlns:xlink="http://www.w3.org/1999/xlink" xlink:type="simple"><person-group><name name-style="western"><surname>Li</surname><given-names>J</given-names></name><name name-style="western"><surname>Zhang</surname><given-names>JJ</given-names></name><name name-style="western"><surname>Wang</surname><given-names>YL</given-names></name><name name-style="western"><surname>Ren</surname><given-names>BZ</given-names></name></person-group> (<year>2017</year>) Identification and expression analysis of antennal gustatory receptor genes of <italic><tp:taxon-name><tp:taxon-name-part taxon-name-part-type="genus">Anastatus</tp:taxon-name-part> <tp:taxon-name-part taxon-name-part-type="species">japonicus</tp:taxon-name-part></tp:taxon-name></italic>. Journal of Jilin Agricultural University 39: 292–298, 312. [In Chinese]</mixed-citation></ref></ref-list></tp:taxon-treatment>
