# Supplementary material for: Anastatus Motschulsky (Hymenoptera, Eupelmidae): egg parasitoids of Caligulajaponica Moore (Lepidoptera, Saturniidae) in China
Source: Zookeys. 2019 Oct 17;881:109–34. doi: 10.3897/zookeys.881.34646 (PMC6813174; doi:10.3897/zookeys.881.34646)
Supplement: XML Treatment for Anastatus (Anastatus) meilingensis [file zookeys.881.34646-treatment5.xml]

<!DOCTYPE tp:taxon-treatment
  PUBLIC "-//TaxonX//DTD Taxonomic Treatment Publishing DTD v0 20100105//EN" "tax-treatment-NSO.dtd">
<tp:taxon-treatment xmlns:tp="http://www.plazi.org/taxpub"><tp:treatment-meta><kwd-group><label>Taxon classification</label><kwd><named-content xmlns:xlink="http://www.w3.org/1999/xlink" content-type="kingdom">Animalia</named-content></kwd><kwd><named-content xmlns:xlink="http://www.w3.org/1999/xlink" content-type="order">Hymenoptera</named-content></kwd><kwd><named-content xmlns:xlink="http://www.w3.org/1999/xlink" content-type="family">Eupelmidae</named-content></kwd></kwd-group><mixed-citation publication-type="journal"><person-group><name><surname>Chen</surname><given-names>Yong-Ming</given-names></name><name><surname>Gibson</surname><given-names>Gary A.P.</given-names></name><name><surname>Peng</surname><given-names>Ling-Fei</given-names></name><name><surname>Iqbal</surname><given-names>Asim</given-names></name><name><surname>Zang</surname><given-names>Lian-Sheng</given-names></name></person-group><article-title><italic><tp:taxon-name><tp:taxon-name-part taxon-name-part-type="genus" reg="Anastatus">Anastatus</tp:taxon-name-part></tp:taxon-name></italic> Motschulsky (<tp:taxon-name><tp:taxon-name-part taxon-name-part-type="order">Hymenoptera</tp:taxon-name-part></tp:taxon-name>, <tp:taxon-name><tp:taxon-name-part taxon-name-part-type="family">Eupelmidae</tp:taxon-name-part></tp:taxon-name>): egg parasitoids of <italic><tp:taxon-name><tp:taxon-name-part taxon-name-part-type="genus" reg="Caligula">Caligula</tp:taxon-name-part> <tp:taxon-name-part taxon-name-part-type="species" reg="japonica">japonica</tp:taxon-name-part></tp:taxon-name></italic> Moore (<tp:taxon-name><tp:taxon-name-part taxon-name-part-type="order">Lepidoptera</tp:taxon-name-part></tp:taxon-name>, <tp:taxon-name><tp:taxon-name-part taxon-name-part-type="family">Saturniidae</tp:taxon-name-part></tp:taxon-name>) in China</article-title><source>Zookeys</source><day>17</day><month>10</month><year>2019</year><volume>881</volume><fpage>109</fpage><lpage>134</lpage><pub-id pub-id-type="doi">10.3897/zookeys.881.34646</pub-id></mixed-citation></tp:treatment-meta><tp:nomenclature><tp:taxon-name><object-id xmlns:xlink="http://www.w3.org/1999/xlink" content-type="arpha" xlink:type="simple">152CC680-1EA4-5FD6-881D-AC5C3CEA16BA</object-id>
              <tp:taxon-name-part taxon-name-part-type="genus" reg="Anastatus">Anastatus</tp:taxon-name-part> (<tp:taxon-name-part taxon-name-part-type="subgenus" reg="Anastatus">Anastatus</tp:taxon-name-part>) <tp:taxon-name-part taxon-name-part-type="species" reg="meilingensis">meilingensis</tp:taxon-name-part></tp:taxon-name><tp:taxon-authority>Sheng</tp:taxon-authority><xref ref-type="fig" rid="F6">Fig. 6A–H</xref><!--PageBreak --><tp:nomenclature-citation-list><tp:nomenclature-citation><tp:taxon-name>
                  <tp:taxon-name-part taxon-name-part-type="genus" reg="Anastatus">Anastatus</tp:taxon-name-part> <tp:taxon-name-part taxon-name-part-type="species" reg="meilingensis">meilingensis</tp:taxon-name-part></tp:taxon-name><comment>Sheng, 1998: 5–6, fig. 1; holotype (<abbrev xmlns:xlink="http://www.w3.org/1999/xlink" content-type="institution" xlink:title="Institute of Biological Control, Jilin Agriculture University, Changchun, China" id="ABBRID0EVDBI" xlink:type="simple">JLAU</abbrev>), examined.</comment></tp:nomenclature-citation><tp:nomenclature-citation><tp:taxon-name>
                  <tp:taxon-name-part taxon-name-part-type="genus" reg="Anastaus">Anastaus</tp:taxon-name-part> <tp:taxon-name-part taxon-name-part-type="species" reg="meilingensis">meilingensis</tp:taxon-name-part></tp:taxon-name><comment>; <xref ref-type="bibr" rid="B32">Peng et al. 2017</xref>: 16–18, figs 34–40.</comment></tp:nomenclature-citation></tp:nomenclature-citation-list></tp:nomenclature><tp:treatment-sec sec-type="diagnosis" id="SECID0ELEBI"><title>Diagnosis.</title><p><bold>Female.</bold> Brachypterous, fore wing extending only to about level of posterior margin of Gt1 when body uncontorted (Fig. <xref ref-type="fig" rid="F6">6A, B</xref>); basal 0.6× (basal region) hyaline and much more sparsely setose than densely setose apical 0.4× (discal region) (Fig. <xref ref-type="fig" rid="F6">6C</xref>); basal region with slightly lanceolate dark setae extending from discal region for half-length within slender vanal region and with white or mostly white hair-like setae immediately anterior to venal fold and at least narrowly along base of discal region, though often bare behind submarginal vein; discal region uniformly covered with slightly lanceolate dark setae except for conspicuous region of orangish setae medially and often variably conspicuous but slender, sometimes interrupted remnant of hyaline cross band apically (Fig. <xref ref-type="fig" rid="F6">6</xref>: <abbrev xmlns:xlink="http://www.w3.org/1999/xlink" xlink:title="remnant of hyaline cross band of fore wing" id="ABBRID0E6EBI" xlink:type="simple">cbr</abbrev>), with orangish setae extending at least to leading margin, including part of marginal vein, though sometimes not to posterior margin of wing so as to be enclosed by dark setae basally and apically and sometimes posteriorly; submarginal vein, including parastigma, extending slightly beyond basal region and partly orangish marginal vein extending most of length of discal region, without differentiated stigmal or postmarginal veins. Mesosoma (excluding legs) with prosternum dark but pronotum mostly pale except for dark spot anterior to each spiracle (Fig. <xref ref-type="fig" rid="F6">6C</xref>) and posterolateral, vertical surface (panel) often brown to dark (Fig. <xref ref-type="fig" rid="F6">6D</xref>); prepectus (Fig. <xref ref-type="fig" rid="F6">6D</xref>) and tegula (Fig. <xref ref-type="fig" rid="F6">6C</xref>) at least basally pale; mesonotum (Fig. <xref ref-type="fig" rid="F6">6C</xref>) with scutellar-axillar complex and mesoscutum medially dark, but mesoscutal lateral lobes with at least outer, inclined surfaces partly to mostly pale; acropleuron mostly pale except dark anteriorly in region ventral to tegula (Fig. <xref ref-type="fig" rid="F6">6D</xref>); procoxa, except often in part laterally, similarly pale as at least anterolateral surface of pronotum and most of acropleuron (Fig. <xref ref-type="fig" rid="F6">6D</xref>); mesotarsus with all tarsomeres similarly pale yellowish to white (Fig. <xref ref-type="fig" rid="F6">6B</xref>). Mesoscutum <!--PageBreak -->with posterior concave part completely setose with white setae (Fig. <xref ref-type="fig" rid="F6">6C</xref>). Antenna with at least apical funicular subquadrate and previous two funiculars only slightly longer than wide.</p><fig id="F6" position="float" orientation="portrait"><object-id xmlns:xlink="http://www.w3.org/1999/xlink" content-type="doi" xlink:type="simple">10.3897/zookeys.881.34646.figure6</object-id><object-id xmlns:xlink="http://www.w3.org/1999/xlink" content-type="arpha" xlink:type="simple">D5DA8D27-D096-5318-A026-FB8DABC69121</object-id><label>Figure 6.</label><caption><p><italic><tp:taxon-name><tp:taxon-name-part taxon-name-part-type="genus" reg="Anastatus">Anastatus</tp:taxon-name-part> <tp:taxon-name-part taxon-name-part-type="species" reg="meilingensis">meilingensis</tp:taxon-name-part></tp:taxon-name></italic><bold>A–E</bold> female (2): <bold>A</bold> dorsal habitus <bold>B</bold> lateral habitus <bold>C</bold> dorsal mesosoma <bold>D</bold> lateral mesosoma <bold>E</bold> fore wing, dorsal view. <bold>F–H</bold> male (19): <bold>F</bold> lateral habitus <bold>G</bold> antenna <bold>H</bold> clava and apical three funiculars (three lower bars indicate length of clava compared to combined length of apical funiculars). Abbreviations: <abbrev xmlns:xlink="http://www.w3.org/1999/xlink" xlink:title="remnant of hyaline cross band of fore wing" id="ABBRID0EQHBI" xlink:type="simple">cbr</abbrev> = remnant of hyaline cross band, <abbrev xmlns:xlink="http://www.w3.org/1999/xlink" xlink:title="clava" id="ABBRID0EUHBI" xlink:type="simple">clv</abbrev> = clava, <abbrev xmlns:xlink="http://www.w3.org/1999/xlink" xlink:title="flagellomere" id="ABBRID0EYHBI" xlink:type="simple">flx</abbrev> = flagellomere number.</p></caption><graphic xmlns:xlink="http://www.w3.org/1999/xlink" xlink:href="zookeys-881-109-g006.jpg" position="float" orientation="portrait" xlink:type="simple" id="oo_347807.jpg"><uri content-type="original_file" xlink:type="simple">https://binary.pensoft.net/fig/347807</uri></graphic></fig><p><bold>Male.</bold> Structure as well as color, setae and sculptural patterns (Fig. <xref ref-type="fig" rid="F6">6F–H</xref>) similar to those described for <italic><tp:taxon-name><tp:taxon-name-part taxon-name-part-type="genus" reg="Anastatus">A.</tp:taxon-name-part> <tp:taxon-name-part taxon-name-part-type="species" reg="gansuensis">gansuensis</tp:taxon-name-part></tp:taxon-name></italic> except about basal half of metatibia pale and apical half lighter brown, lighter in color than respective femur (Fig. <xref ref-type="fig" rid="F6">6F</xref>).</p><!--PageBreak --></tp:treatment-sec><tp:treatment-sec sec-type="distribution" id="SECID0EZIBI"><title>Distribution.</title><p><italic><tp:taxon-name><tp:taxon-name-part taxon-name-part-type="genus" reg="Anastatus">Anastatus</tp:taxon-name-part> <tp:taxon-name-part taxon-name-part-type="species" reg="meilingensis">meilingensis</tp:taxon-name-part></tp:taxon-name></italic> (Genbank accession no. <ext-link xmlns:xlink="http://www.w3.org/1999/xlink" ext-link-type="gen" xlink:href="MK604242" xlink:type="simple">MK604242</ext-link>) was described originally from Jiangxi Province from three localities (Shangrao, Yushan, and Meiling, Nanchang) as detailed by <xref ref-type="bibr" rid="B32">Peng et al. (2017)</xref>. We reared <italic><tp:taxon-name><tp:taxon-name-part taxon-name-part-type="genus" reg="Anastatus">A.</tp:taxon-name-part> <tp:taxon-name-part taxon-name-part-type="species" reg="fulloi">fulloi</tp:taxon-name-part></tp:taxon-name></italic> in the field from the following new locality: <bold>Gansu Province</bold>: Kang Co., Longnan City, 23.I.2018, Yong-Ming Chen (2♀, 2♂ <abbrev xmlns:xlink="http://www.w3.org/1999/xlink" content-type="institution" xlink:title="Al. I. Cuza University, Iaşi, Romania, Lucian Fusu collection" id="ABBRID0EAKBI" xlink:type="simple">AICF</abbrev>; 2♀, 2♂ <named-content xmlns:xlink="http://www.w3.org/1999/xlink" content-type="dwc:institutional_code" xlink:type="simple">BMNH</named-content>; 58♀, 36♂ <named-content xmlns:xlink="http://www.w3.org/1999/xlink" content-type="dwc:institutional_code" xlink:type="simple">CNC</named-content>; 5♀, 3♂ <abbrev xmlns:xlink="http://www.w3.org/1999/xlink" content-type="institution" xlink:title="Biological Control Research Institute, Fujian Agriculture and Forestry University, Fuzhou, China" id="ABBRID0EPKBI" xlink:type="simple">FAFU</abbrev>; 15♀,12♂ <named-content xmlns:xlink="http://www.w3.org/1999/xlink" content-type="dwc:institutional_code" xlink:type="simple">IZCAS</named-content>; 2♀, 2♂ <named-content xmlns:xlink="http://www.w3.org/1999/xlink" content-type="dwc:institutional_code" xlink:type="simple">USNM</named-content>).</p></tp:treatment-sec><tp:treatment-sec sec-type="host" id="SECID0E5KBI"><title>Hosts.</title><p>Originally described reared from the eggs of the pine moth, <italic><tp:taxon-name><tp:taxon-name-part taxon-name-part-type="genus" reg="Dendrolimus">Dendrolimus</tp:taxon-name-part> <tp:taxon-name-part taxon-name-part-type="species" reg="punctatus">punctatus</tp:taxon-name-part></tp:taxon-name></italic> Walker, and of the Simao pine moth, <italic><tp:taxon-name><tp:taxon-name-part taxon-name-part-type="genus" reg="Dendrolimus">D.</tp:taxon-name-part> <tp:taxon-name-part taxon-name-part-type="species" reg="kikuchii">kikuchii</tp:taxon-name-part></tp:taxon-name></italic> Matsumura (<tp:taxon-name><tp:taxon-name-part taxon-name-part-type="order">Lepidoptera</tp:taxon-name-part></tp:taxon-name>, <tp:taxon-name><tp:taxon-name-part taxon-name-part-type="family">Lasiocampidae</tp:taxon-name-part></tp:taxon-name>) (Sheng and Yu 1988). Here we newly report it as an egg parasitoid of <italic><tp:taxon-name><tp:taxon-name-part taxon-name-part-type="genus" reg="Caligula">C.</tp:taxon-name-part> <tp:taxon-name-part taxon-name-part-type="species" reg="japonica">japonica</tp:taxon-name-part></tp:taxon-name></italic> and, in the laboratory, of <italic><tp:taxon-name><tp:taxon-name-part taxon-name-part-type="genus" reg="Antheraea">A.</tp:taxon-name-part> <tp:taxon-name-part taxon-name-part-type="species" reg="pernyi">pernyi</tp:taxon-name-part></tp:taxon-name></italic>.</p></tp:treatment-sec><tp:treatment-sec sec-type="remarks" id="SECID0E1MBI"><title>Remarks.</title><p>Of the species we reared from <italic><tp:taxon-name><tp:taxon-name-part taxon-name-part-type="genus" reg="Caligula">C.</tp:taxon-name-part> <tp:taxon-name-part taxon-name-part-type="species" reg="japonica">japonica</tp:taxon-name-part></tp:taxon-name></italic>, females of <italic><tp:taxon-name><tp:taxon-name-part taxon-name-part-type="genus" reg="Anastatus">A.</tp:taxon-name-part> <tp:taxon-name-part taxon-name-part-type="species" reg="meilingensis">meilingensis</tp:taxon-name-part></tp:taxon-name></italic> are readily distinguished because they are the only ones that are brachypterous. The fore wing color pattern, with the discal region having a distinct region of orangish setae behind the venation and often also a slender remnant of a hyaline cross band more apically (Fig. <xref ref-type="fig" rid="F6">6E</xref>: <abbrev xmlns:xlink="http://www.w3.org/1999/xlink" xlink:title="remnant of hyaline cross band of fore wing" id="ABBRID0E1NBI" xlink:type="simple">cbr</abbrev>), is unique among described <italic><tp:taxon-name><tp:taxon-name-part taxon-name-part-type="genus" reg="Anastatus">Anastatus</tp:taxon-name-part></tp:taxon-name></italic> species with brachypterous females. However, except for the reduced hyaline cross band, the setal pattern is similar to that described for <italic><tp:taxon-name><tp:taxon-name-part taxon-name-part-type="genus" reg="Anastatus">A.</tp:taxon-name-part> <tp:taxon-name-part taxon-name-part-type="species" reg="gansuensis">gansuensis</tp:taxon-name-part></tp:taxon-name></italic>. Females of one other described <italic><tp:taxon-name><tp:taxon-name-part taxon-name-part-type="genus" reg="Anastatus">Anastatus</tp:taxon-name-part></tp:taxon-name></italic> species from China, those of <italic><tp:taxon-name><tp:taxon-name-part taxon-name-part-type="genus" reg="Anastatus">A.</tp:taxon-name-part> <tp:taxon-name-part taxon-name-part-type="species" reg="huangi">huangi</tp:taxon-name-part></tp:taxon-name></italic> Sheng &amp; Yu (1998), are also brachypterous. However, the reduced fore wings of female <italic><tp:taxon-name><tp:taxon-name-part taxon-name-part-type="genus" reg="Anastatus">A.</tp:taxon-name-part> <tp:taxon-name-part taxon-name-part-type="species" reg="huangi">huangi</tp:taxon-name-part></tp:taxon-name></italic> have a color pattern more similar to macropterous females, having a distinct hyaline cross band with white, hair-like setae behind the marginal vein (<xref ref-type="bibr" rid="B32">Peng et al. 2017</xref>, fig. 32).</p><p>Although <xref ref-type="bibr" rid="B36">Sheng and Yu (1998)</xref> reared a single male as part of the type series of <italic><tp:taxon-name><tp:taxon-name-part taxon-name-part-type="genus" reg="Anastatus">A.</tp:taxon-name-part> <tp:taxon-name-part taxon-name-part-type="species" reg="meilingensis">meilingensis</tp:taxon-name-part></tp:taxon-name></italic> this male was not found by <xref ref-type="bibr" rid="B32">Peng et al. (2017)</xref>. The line drawn figure of the antenna stated as that of a male by <xref ref-type="bibr" rid="B36">Sheng and Yu (1998</xref>, fig. 4) is obviously that of a female because of the presence of a visible, anelliform fl1, and a three segmented clava. Of the species treated, males of <italic><tp:taxon-name><tp:taxon-name-part taxon-name-part-type="genus" reg="Anastatus">A.</tp:taxon-name-part> <tp:taxon-name-part taxon-name-part-type="species" reg="meilingensis">meilingensis</tp:taxon-name-part></tp:taxon-name></italic> are mostly similar to those of <italic><tp:taxon-name><tp:taxon-name-part taxon-name-part-type="genus" reg="Anastatus">A.</tp:taxon-name-part> <tp:taxon-name-part taxon-name-part-type="species" reg="gansuensis">gansuensis</tp:taxon-name-part></tp:taxon-name></italic> because both have a clava that is distinctly shorter than the combined length of the apical funiculars (Figs <xref ref-type="fig" rid="F4">4H</xref>, <xref ref-type="fig" rid="F6">6H</xref>). However, based on our reared material males of <italic><tp:taxon-name><tp:taxon-name-part taxon-name-part-type="genus" reg="Anastatus">A.</tp:taxon-name-part> <tp:taxon-name-part taxon-name-part-type="species" reg="meilingensis">meilingensis</tp:taxon-name-part></tp:taxon-name></italic> have a different metatibial color pattern, the metatibia being more extensively pale basally and lighter brown apically than for males of <italic><tp:taxon-name><tp:taxon-name-part taxon-name-part-type="genus" reg="Anastatus">A.</tp:taxon-name-part> <tp:taxon-name-part taxon-name-part-type="species" reg="gansuensis">gansuensis</tp:taxon-name-part></tp:taxon-name></italic> (cf. Figs <xref ref-type="fig" rid="F4">4B</xref>, <xref ref-type="fig" rid="F6">6F</xref>).</p></tp:treatment-sec><tp:treatment-sec><!--Section generated to contain objects referenced in tp:taxon-treatment.--><fig id="F4" position="float" orientation="portrait"><object-id xmlns:xlink="http://www.w3.org/1999/xlink" content-type="doi" xlink:type="simple">10.3897/zookeys.881.34646.figure4</object-id><object-id xmlns:xlink="http://www.w3.org/1999/xlink" content-type="arpha" xlink:type="simple">73AEFC02-AC8D-5F84-B8C3-215223E1F18B</object-id><label>Figure 4.</label><caption><p><italic><tp:taxon-name><tp:taxon-name-part taxon-name-part-type="genus" reg="Anastatus">Anastatus</tp:taxon-name-part> <tp:taxon-name-part taxon-name-part-type="species" reg="gansuensis">gansuensis</tp:taxon-name-part></tp:taxon-name></italic>, male <bold>A</bold> dorsal habitus (17) <bold>B</bold> lateral habitus (16) <bold>C</bold> head in frontal view (19) <bold>D</bold> mesosoma in lateral view (16) <bold>E</bold> propodeum (17) <bold>F</bold> fore wing (17) <bold>G</bold> antenna (18) <bold>H</bold> pedicel and basal three funiculars (18) (three lower bars indicate length of clava compared to combined length of apical funiculars). Abbreviations: <abbrev xmlns:xlink="http://www.w3.org/1999/xlink" xlink:title="clava" id="ABBRID0E2NBG" xlink:type="simple">clv</abbrev> = clava, <abbrev xmlns:xlink="http://www.w3.org/1999/xlink" xlink:title="flagellomere" id="ABBRID0E6NBG" xlink:type="simple">flx</abbrev> = flagellomere number.</p></caption><graphic xmlns:xlink="http://www.w3.org/1999/xlink" xlink:href="zookeys-881-109-g004.jpg" position="float" orientation="portrait" xlink:type="simple" id="oo_347805.jpg"><uri content-type="original_file" xlink:type="simple">https://binary.pensoft.net/fig/347805</uri></graphic></fig></tp:treatment-sec><ref-list><ref id="B32"><mixed-citation xmlns:xlink="http://www.w3.org/1999/xlink" xlink:type="simple"><person-group><name name-style="western"><surname>Peng</surname><given-names>LF</given-names></name><name name-style="western"><surname>Tang</surname><given-names>L</given-names></name><name name-style="western"><surname>Gibson</surname><given-names>GAP</given-names></name></person-group> (<year>2017</year>) <article-title>Redescription of the types of species of <italic><tp:taxon-name><tp:taxon-name-part taxon-name-part-type="genus">Anastatus</tp:taxon-name-part></tp:taxon-name></italic> Motschulsky, 1859 (<tp:taxon-name><tp:taxon-name-part taxon-name-part-type="order">Hymenoptera</tp:taxon-name-part></tp:taxon-name>: <tp:taxon-name><tp:taxon-name-part taxon-name-part-type="superfamily">Chalcidoidea</tp:taxon-name-part></tp:taxon-name>: <tp:taxon-name><tp:taxon-name-part taxon-name-part-type="family">Eupelmidae</tp:taxon-name-part></tp:taxon-name>) described by J. K. Sheng and coauthors.</article-title><source>European Journal of Taxonomy</source><volume>292</volume>: <fpage>1</fpage>–<lpage>24</lpage>. <ext-link xlink:type="simple" ext-link-type="doi" xlink:href="10.5852/ejt.2017.292">https://doi.org/10.5852/ejt.2017.292</ext-link></mixed-citation></ref><ref id="B36"><mixed-citation xmlns:xlink="http://www.w3.org/1999/xlink" xlink:type="simple"><person-group><name name-style="western"><surname>Sheng</surname><given-names>JK</given-names></name><name name-style="western"><surname>Yu</surname><given-names>YX</given-names></name></person-group> (<year>1998</year>) <article-title>Two new species of <italic><tp:taxon-name><tp:taxon-name-part taxon-name-part-type="genus">Anastatus</tp:taxon-name-part></tp:taxon-name></italic> Motschulsky from China (<tp:taxon-name><tp:taxon-name-part taxon-name-part-type="order">Hymenoptera</tp:taxon-name-part></tp:taxon-name>, <tp:taxon-name><tp:taxon-name-part taxon-name-part-type="superfamily">Chalcidoidea</tp:taxon-name-part></tp:taxon-name>, <tp:taxon-name><tp:taxon-name-part taxon-name-part-type="family">Eupelmidae</tp:taxon-name-part></tp:taxon-name>).</article-title><source>Wuyi Science Journal</source><volume>14</volume>: <fpage>5</fpage>–<lpage>8</lpage>. [In Chinese]</mixed-citation></ref></ref-list></tp:taxon-treatment>
